# Supplementary material for: Growth Hormone-Releasing Peptide-6 (GHRP-6) Ameliorates Post-Infarct Ventricular Remodeling and Systolic Dysfunction in a Model of Permanent Coronary Ligation
Source: Pharmaceuticals (Basel). 2026 Mar 12;19(3):468. doi: 10.3390/ph19030468 (PMC13029777; doi:10.3390/ph19030468)
Supplement: Supplementary file 1 [file pharmaceuticals-19-00468-s001.zip]

Archive with 1 entries (1 files):
- pharmaceuticals-4129817-supplementary.xlsx
