# Supplementary material for: Growth Hormone-Releasing Peptide-6 (GHRP-6) Ameliorates Post-Infarct Ventricular Remodeling and Systolic Dysfunction in a Model of Permanent Coronary Ligation
Source: Pharmaceuticals (Basel). 2026 Mar 12;19(3):468. doi: 10.3390/ph19030468 (PMC13029777; doi:10.3390/ph19030468)
Supplement: Supplementary file 1 [file pharmaceuticals-19-00468-s001.zip › pharmaceuticals-4129817-supplementary.xlsx]

## Sheet: Table S1 Proteomic_profile
protHit	Accession	Score	Mass	H/L	FC	SD(geo)
246	MUG1_RAT	119	166590	41.78	41.78	1.139
443	GLO2_RAT	42	34544	19.01	19.01	3.624
335	PDK1_RAT	71	49392	18.96	18.96
249	ANXA6_RAT	117	76106	5.924	5.924	1.66
21	MYG_RAT	1318	17203	5.331	5.331	1.055
219	G6PI_RAT	131	62958	4.152	4.152	1.343
60	FABPH_RAT	516	14766	3.853	3.853	1.13
324	ALDH2_RAT	75	56966	3.063	3.063	1.962
132	PRDX3_RAT	234	28563	3.037	3.037	1.187
412	P5I11_RAT	46	20982	3.014	3.014
259	PDP1_RAT	111	61739	2.898	2.898	1.683
99	PCCB_RAT	334	59216	2.81	2.81	1.215
188	AOFA_RAT	153	60097	2.791	2.791	1.149
209	MVP_RAT	137	96081	2.784	2.784
278	QOR_RAT	98	35295	2.539	2.539
120	FAHD2_RAT	276	34958	2.382	2.382	1.057
95	SCOT1_RAT	345	56624	2.374	2.374	1.052
155	3HIDH_RAT	190	35679	2.366	2.366	1.017
263	GPX41_RAT	109	22838	2.349	2.349	1.084
207	ATP5I_RAT	139	8249	2.308	2.308	1.215
387	GBLP_RAT	53	35511	2.299	2.299
117	THTR_RAT	283	33614	2.282	2.282	1.396
205	IRGM_RAT	140	46935	2.204	2.204	1.035
275	MFR1L_RAT	100	32166	2.197	2.197	1.106
8	KCRM_RAT	278	43246	2.164	2.164	1.305
280	LPPRC_RAT	97	157808	2.125	2.125	1.097
389	PGK1_RAT	53	44909	2.119	2.119
91	TRFE_RAT	354	78512	2.087	2.087	1.03
194	TERA_RAT	146	89977	2.037	2.037	1.063
342	D2HDH_RAT	70	59566	2.019	2.019	1.043
453	CH10_RAT	40	10895	2.009	2.009
11	SDHA_RAT	2236	72596	1.963	1.963	1.158
175	HEMO_RAT	169	52060	1.909	1.909	1.387
30	ETFA_RAT	1042	35272	1.887	1.887	1.049
315	ATAD3_RAT	80	66889	1.879	1.879	1.018
165	ALBU_RAT	177	70682	1.865	1.865	1.316
171	CPT2_RAT	172	74634	1.855	1.855	1.227
199	COQ5_RAT	144	37562	1.849	1.849	1.082
343	F136A_RAT	69	16128	1.801	1.801	1.138
49	ACADL_RAT	656	48242	1.766	1.766	1.137
288	CF136_RAT	91	20603	1.763	1.763	1.047
236	ODO2_RAT	123	49236	1.757	1.757	1.032
378	ODBB_RAT	57	43537	1.739	1.739
76	PYGM_RAT	441	97725	1.731	1.731	1.06
262	SYTC_RAT	109	81437	1.731	1.731	2.015
23	ACON_RAT	1292	86121	1.73	1.73	1.521
76	PYGB_RAT	432	96854	1.709	1.709	1.077
208	MPPA_RAT	138	59083	1.705	1.705	1.036
80	CCD51_RAT	415	46070	1.684	1.684	1.349
7	IDHP_RAT	2606	51391	1.677	1.677	1.032
284	CATD_RAT	92	45165	1.673	1.673
269	ODP2_RAT	104	67637	1.658	1.658	1.204
170	PGAM2_RAT	173	28908	1.644	1.644	1.068
172	THTM_RAT	171	33205	1.638	1.638	1.097
137	CBR4_RAT	221	25442	1.635	1.635	1.079
96	QCR8_RAT	342	9843	1.62	1.62	1.133
303	MIF_RAT	83	12640	1.612	1.612	1.089
138	PCCA_RAT	220	82198	1.591	1.591	1.085
243	NDUF6_RAT	120	38833	1.59	1.59
276	ACOT2_RAT	99	49955	1.566	1.566
129	NFS1_RAT	241	50380	1.557	1.557	1.035
61	MMSA_RAT	508	58227	1.554	1.554	1.126
193	ACADM_RAT	146	46925	1.55	1.55	1.008
361	RM03_RAT	64	38343	1.549	1.549
420	CX7A2_RAT	44	9347	1.527	1.527
184	ACADS_RAT	157	45022	1.52	1.52	1.113
328	COX3_RAT	73	29965	1.517	1.517	1.366
122	NLRX1_RAT	274	108548	1.495	1.495	1.197
110	GDIB_RAT	294	51018	1.49	1.49	1.015
352	TPIS_RAT	66	27345	1.481	1.481
227	FETUA_RAT	128	38757	1.48	1.48	1.167
121	DHE3_RAT	275	61719	1.477	1.477	1.042
38	ODO1_RAT	835	117419	1.447	1.447	1.202
253	VIGLN_RAT	112	142066	1.447	1.447
43	ETFB_RAT	731	27898	1.431	1.431	1.061
200	TRAP1_RAT	143	80639	1.429	1.429	1.09
51	ACADV_RAT	648	71047	1.411	1.411	1.116
166	COX2_RAT	175	26096	1.411	1.411	1.281
56	GRP75_RAT	579	74097	1.399	1.399	1.11
440	APOH_RAT	42	34316	1.393	1.393	1.033
359	AOC3_RAT	64	85555	1.37	1.37
293	NDUF4_RAT	91	20146	1.369	1.369	1.314
334	B3AT_RAT	71	103392	1.367	1.367	1.032
25	QCR2_RAT	1223	48423	1.364	1.364	1.234
73	DLDH_RAT	460	54574	1.358	1.358	1.03
211	TIM8A_RAT	136	11263	1.354	1.354	1.101
94	COX5A_RAT	346	16347	1.353	1.353	1.019
395	RS10_RAT	51	18904	1.347	1.347
105	M2OM_RAT	310	34393	1.346	1.346	1.048
282	MCAT_RAT	94	33474	1.342	1.342	1.102
366	TNI3K_RAT	62	93985	1.331	1.331
302	MGLL_RAT	85	33820	1.327	1.327
135	COX41_RAT	229	19559	1.322	1.322	1.023
84	SDHB_RAT	387	32607	1.32	1.32	1.054
373	LDHA_RAT	60	36712	1.318	1.318	1.136
181	TMM11_RAT	160	21784	1.314	1.314	1.041
42	MYH10_RAT	496	229793	1.313	1.313	1.137
69	OPA1_RAT	472	111751	1.301	1.301	1.052
406	ECSIT_RAT	47	49873	1.294	1.294	1.105
107	TIM44_RAT	304	51370	1.291	1.291	1.041
391	MFN1_RAT	52	84649	1.281	1.281
50	NDUA9_RAT	648	42646	1.273	1.273	1.03
376	S2542_RAT	58	35134	1.273	1.273	1.018
375	PON1_RAT	58	39561	1.271	1.271
78	CISY_RAT	421	52176	1.264	1.264	1.076
54	NDUAA_RAT	628	40753	1.262	1.262	1.277
231	RT07_RAT	126	28350	1.261	1.261	1.181
437	ADRO_RAT	42	54728	1.261	1.261
370	FUMH_RAT	61	54714	1.26	1.26	1.071
336	PECR_RAT	71	32698	1.257	1.257	1.348
118	COQ6_RAT	283	51805	1.256	1.256	1.084
266	NDUS6_RAT	106	12946	1.255	1.255	1.069
141	ETFD_RAT	209	69010	1.253	1.253	1.028
414	SPG7_RAT	45	82242	1.249	1.249
112	AIFM1_RAT	293	66966	1.24	1.24	1.057
164	NDUV2_RAT	178	27703	1.236	1.236	1.034
2	ATPB_RAT	9731	56318	1.232	1.232	1.363
119	THIL_RAT	281	45009	1.23	1.23	1.016
52	ATPD_RAT	644	17584	1.229	1.229	1.026
71	NDUS2_RAT	468	52927	1.224	1.224	1.101
65	ATPG_RAT	482	30229	1.22	1.22	1.012
404	MPC2_RAT	47	14306	1.218	1.218	1.081
331	TIM13_RAT	72	10679	1.217	1.217	1.022
131	MCCB_RAT	238	61992	1.215	1.215	1.021
230	MIRO2_RAT	126	70250	1.215	1.215	1.112
8	KCRS_RAT	2559	47811	1.214	1.214	1.129
6	QCR1_RAT	3411	53500	1.211	1.211	1.027
41	QCR6_RAT	800	10702	1.208	1.208	1.006
97	MPCP_RAT	338	39876	1.195	1.195	1.036
251	NB5R3_RAT	114	34381	1.19	1.19	1.071
261	TOM22_RAT	109	15481	1.19	1.19	1.025
151	ODPA_RAT	199	43883	1.189	1.189	1.042
217	CYB5B_RAT	133	16312	1.188	1.188	1.026
152	CAV1_RAT	196	20710	1.187	1.187	1.374
93	ATP5L_RAT	346	11426	1.186	1.186	1.134
46	NDUS1_RAT	699	80331	1.181	1.181	1.057
124	ABCB7_RAT	272	82848	1.181	1.181	1.083
130	PHB_RAT	239	29859	1.181	1.181	1.046
64	ATP5H_RAT	489	18809	1.176	1.176	1.034
174	ABCB8_RAT	169	78405	1.176	1.176	1.211
351	RM10_RAT	66	30149	1.171	1.171
17	VDAC1_RAT	1559	30851	1.169	1.169	1.044
27	ATPO_RAT	1111	23440	1.169	1.169	1.606
168	UCRI_RAT	173	29712	1.168	1.168	1.03
67	NDUA5_RAT	476	13460	1.162	1.162	1.041
226	TIM21_RAT	128	28030	1.16	1.16	1.063
149	ODPB_RAT	201	39299	1.158	1.158	1.162
185	VDAC3_RAT	156	31178	1.158	1.158	1.016
345	SERPH_RAT	69	46602	1.153	1.153
215	HIBCH_RAT	135	43282	1.146	1.146	1.396
75	PHB2_RAT	442	33292	1.14	1.14	1.057
15	CPT1B_RAT	1783	89129	1.133	1.133	1.107
111	EF2_RAT	293	96192	1.129	1.129	1.266
258	COX7B_RAT	111	9047	1.128	1.128	1.009
362	RS9_RAT	64	22635	1.119	1.119
140	NB5R1_RAT	215	34372	1.116	1.116	1.123
104	SODM_RAT	311	24887	1.11	1.11	1.123
72	EHD2_RAT	338	61370	1.106	1.106	1.108
260	F10A1_RAT	110	41424	1.105	1.105	1.248
53	CYC_RAT	633	11712	1.103	1.103	1.077
435	CALR_RAT	42	48137	1.094	1.094	1.087
158	FINC_RAT	186	275990	1.093	1.093	1.006
339	ACDSB_RAT	70	48249	1.089	1.089
72	EHD1_RAT	462	60622	1.087	1.087	1.285
83	SAM50_RAT	389	52384	1.083	1.083	1.076
59	IDH3A_RAT	531	40044	1.081	1.081	1.172
150	ACSF2_RAT	200	68641	1.075	1.075	1.058
70	HXK1_RAT	472	103540	1.071	1.071	1.375
57	ECHB_RAT	544	51667	1.062	1.062	1.014
319	RM37_RAT	78	48735	1.062	1.062
247	SPRY4_RAT	119	23349	1.059	1.059	1.017
413	GRPE1_RAT	45	24510	1.059	1.059
201	MDHC_RAT	142	36631	1.058	1.058	1.158
100	DECR_RAT	329	36395	1.053	1.053	1.431
428	RS15A_RAT	43	14944	1.048	1.048
426	MP2K1_RAT	43	43779	1.047	1.047
125	IDH3B_RAT	264	42612	1.043	1.043	1.045
3	ATPA_RAT	5772	59831	1.04	1.04	1.758
20	HBB1_RAT	1326	16083	1.039	1.039	1.414
101	ECHA_RAT	324	83297	1.038	1.038	1.05
12	IMMT_RAT	2180	67477	1.034	1.034	1.036
39	HBA_RAT	819	15490	1.034	1.034	1.023
338	CATB_RAT	70	38358	1.032	1.032
228	NDUS4_RAT	127	19785	1.03	1.03	1.093
206	IMPA2_RAT	139	32232	1.026	1.026	1.044
81	AT5F1_RAT	402	28965	1.025	1.025	1.528
197	AT5SL_RAT	145	28832	1.022	1.022
66	HCDH_RAT	478	34540	1.021	1.021	1.574
31	AATM_RAT	1037	47683	1.014	1.014	1.037
178	PYRD2_RAT	164	63410	1.013	1.013	1.098
237	RAB1B_RAT	123	22320	1.012	1.012	1.084
272	RS4X_RAT	103	29807	1.005	1.005	1.135
161	GNAI2_RAT	180	41043	1.004	1.004	1.064
89	BDH_RAT	355	38576	1	1	1.061
433	SAP_RAT	42	62908	0.9923	-1.008
48	THIM_RAT	674	42244	0.9895	-1.011	1.028
346	ANXA2_RAT	69	38939	0.9884	-1.012
79	ACSL1_RAT	420	79155	0.9803	-1.02	1.079
157	CACP_RAT	188	71211	0.9791	-1.021	1.071
216	OSGP2_RAT	134	45393	0.9672	-1.034	1.183
10	MDHM_RAT	2329	36117	0.9633	-1.038	2.338
35	CH60_RAT	934	61088	0.9608	-1.041	1.067
225	OCAD1_RAT	128	27870	0.9594	-1.042	1.029
98	TRI72_RAT	338	53767	0.9567	-1.045	1.031
113	ATPK_RAT	290	10503	0.9529	-1.049	2.032
419	RS19_RAT	44	16076	0.9476	-1.055
295	GPAT1_RAT	90	94568	0.9439	-1.059	1.221
307	PPIF_RAT	83	22138	0.9405	-1.063	1.018
384	PRS4_RAT	53	49325	0.9393	-1.065
106	CASQ2_RAT	306	47866	0.9346	-1.07	1.183
273	PGS1_RAT	101	42079	0.9332	-1.072
325	ISOC2_RAT	75	23370	0.9303	-1.075	1.241
42	MYH9_RAT	744	227566	0.9279	-1.078	1.065
114	ECHM_RAT	289	31895	0.9268	-1.079	1.077
26	EFTU_RAT	1144	49890	0.926	-1.08	1.133
32	SUCA_RAT	962	36524	0.9187	-1.088	1.03
156	ES1_RAT	190	28497	0.9141	-1.094	1.05
192	CLC10_RAT	147	34734	0.9112	-1.097
153	NPM_RAT	195	32711	0.8955	-1.117	1.038
298	CISD1_RAT	89	12260	0.8927	-1.12	1.1
244	ECH1_RAT	120	36491	0.8885	-1.125	1.086
240	RL10_RAT	121	25044	0.8863	-1.128	1.126
327	RS12_RAT	74	14858	0.8843	-1.131	1.119
220	PDIA6_RAT	129	48542	0.8738	-1.144	1.108
294	RL29_RAT	90	17372	0.874	-1.144	1.086
128	DHRS4_RAT	246	30031	0.8715	-1.147	1.027
90	HCD2_RAT	355	27343	0.868	-1.152	1.061
134	FIBB_RAT	229	54828	0.8635	-1.158	1.047
223	NDUAB_RAT	129	15129	0.8625	-1.159	1.063
329	NCLN_RAT	73	63181	0.861	-1.161
239	TTC19_RAT	122	41649	0.8568	-1.167	1.219
250	KPYM_RAT	115	58294	0.857	-1.167
451	DHB4_RAT	40	79891	0.8541	-1.171
421	PIPNB_RAT	44	31715	0.8496	-1.177
229	RL14_RAT	127	23438	0.8417	-1.188
148	FIBA_RAT	202	87373	0.8279	-1.208	1.035
44	ALDOA_RAT	722	39783	0.8213	-1.218	1.432
162	TRXR2_RAT	179	57167	0.8159	-1.226	1.098
88	FIBG_RAT	355	51228	0.8151	-1.227	1.088
309	GBB2_RAT	82	38048	0.8153	-1.227
309	GBB1_RAT	70	38151	0.8153	-1.227
234	RPN1_RAT	124	68376	0.8124	-1.231	1.01
221	MOES_RAT	129	67868	0.8087	-1.237	1.896
340	RS23_RAT	70	15969	0.8031	-1.245	1.128
408	HSPB1_RAT	47	22936	0.7967	-1.255	1.006
68	MACD1_RAT	475	29081	0.7971	-1.255	1.077
238	PSME2_RAT	123	27068	0.7964	-1.256	1.106
390	ATP6_RAT	53	25034	0.7935	-1.26	1.055
103	MCPT1_RAT	312	28941	0.7892	-1.267	1.018
289	HS90A_RAT	91	85161	0.7864	-1.272	1.131
86	TBA1B_RAT	270	50804	0.7804	-1.281	1.577
344	COQ9_RAT	69	35295	0.7761	-1.288	1.035
180	ECI1_RAT	162	32348	0.7733	-1.293	1.03
85	MAP4_RAT	370	110746	0.7735	-1.293	1.055
429	ENOA_RAT	43	47440	0.7727	-1.294
241	RS8_RAT	121	24475	0.7678	-1.302	1.076
299	KAD2_RAT	88	26648	0.7678	-1.302	1.087
191	KAD4_RAT	148	25301	0.7605	-1.315	1.09
115	CYB5_RAT	289	15346	0.7596	-1.316	1.079
210	F162A_RAT	137	18044	0.7459	-1.341	1.664
28	HSP7C_RAT	1094	71055	0.7438	-1.344	1.315
214	S27A1_RAT	135	72093	0.7344	-1.362	1.064
28	GRP78_RAT	381	72473	0.7149	-1.399	1.066
28	HS71L_RAT	207	70904	0.6965	-1.436	1.03
145	NDRG2_RAT	205	41095	0.6954	-1.438	1.101
169	RS27A_RAT	173	18282	0.6825	-1.465	1.043
398	2AAB_RAT	50	66649	0.6778	-1.475
297	LDHB_RAT	89	36874	0.6753	-1.481	1.02
146	KAP0_RAT	203	43296	0.6707	-1.491	1.117
189	LIPL_RAT	150	53619	0.6687	-1.495
176	GIMA4_RAT	165	36085	0.6688	-1.495	1.038
63	CLH1_RAT	494	193187	0.6667	-1.5	1.043
190	HSPB2_RAT	149	20391	0.6643	-1.505	1.29
47	DNM1L_RAT	682	84369	0.6645	-1.505	1.064
349	UBA1_RAT	68	118910	0.656	-1.524	1.265
333	ARF1_RAT	72	20741	0.6518	-1.534	1.116
444	SND1_RAT	41	102573	0.6498	-1.539
410	ENOB_RAT	47	47326	0.6475	-1.544
357	SLMAP_RAT	65	99018	0.6464	-1.547	1.056
179	CAND1_RAT	164	137985	0.6438	-1.553	1.539
133	HS90B_RAT	230	83571	0.643	-1.555	1.171
202	FLOT1_RAT	141	47755	0.6277	-1.593	1.075
108	ADCK3_RAT	301	72750	0.627	-1.595	1.15
82	CO3_RAT	392	187825	0.6265	-1.596	1.082
203	CX6C2_RAT	141	8449	0.6166	-1.622	1.06
313	RS3_RAT	81	26828	0.6145	-1.627	1.223
255	AKT1_RAT	111	56099	0.6112	-1.636	1.061
316	EIF3C_RAT	79	106053	0.6109	-1.637
285	GTR4_RAT	91	55088	0.609	-1.642	1.043
154	NSF1C_RAT	195	40655	0.6041	-1.655	1.085
367	DYN2_RAT	62	98511	0.6042	-1.655	1.284
74	EF1A2_RAT	458	50764	0.6012	-1.663	1.051
232	CRYAB_RAT	125	20076	0.5948	-1.681	1.034
308	ARHL1_RAT	82	40365	0.5949	-1.681	1.05
182	GELS_RAT	159	86413	0.5832	-1.715	1.018
40	DYHC1_RAT	801	534653	0.5808	-1.722	1.054
405	PIPNA_RAT	47	32115	0.5787	-1.728	1.016
304	BZW2_RAT	83	48247	0.5766	-1.734	1.005
58	LAMB2_RAT	533	203474	0.5725	-1.747	1.083
323	NID2_RAT	75	155674	0.5682	-1.76
77	G3P_RAT	441	36090	0.5656	-1.768	1.063
245	AIP_RAT	119	37974	0.5534	-1.807	1.448
213	PAHX_RAT	135	39077	0.5487	-1.822	1.027
19	PLEC_RAT	1404	535152	0.5489	-1.822	1.136
16	TBB5_RAT	1604	50095	0.5454	-1.834	1.072
360	ILK_RAT	64	51853	0.5451	-1.835
441	EF1G_RAT	42	50371	0.5438	-1.839
55	VINC_RAT	591	117112	0.5434	-1.84	1.06
16	TBB4B_RAT	1507	50225	0.5426	-1.843	1.062
235	IF4A2_RAT	123	46601	0.5339	-1.873	1.109
13	ADT1_RAT	1929	33196	0.5319	-1.88	2.12
109	AT1A1_RAT	299	114293	0.5274	-1.896	1.088
279	CO9_RAT	97	63495	0.5271	-1.897	1.18
265	JPH2_RAT	108	74384	0.5247	-1.906	1.044
147	TM41B_RAT	202	32775	0.5227	-1.913	1.162
127	AAPK2_RAT	255	62788	0.5173	-1.933	1.117
13	ADT2_RAT	318	33108	0.5163	-1.937	1.284
268	RN123_RAT	105	150408	0.5117	-1.954	1.205
126	KACB_RAT	255	11765	0.511	-1.957	1.078
204	CAZA2_RAT	141	33118	0.5035	-1.986	1.067
186	HSPB6_RAT	155	17551	0.5033	-1.987	1.145
281	SPEG_RAT	96	356856	0.5008	-1.997	1.159
86	TBA1A_RAT	363	50788	0.5	-2	1.05
37	AT2A2_RAT	862	116347	0.4955	-2.018	1.36
369	PRS8_RAT	62	45768	0.4796	-2.085	1.06
204	CAZA1_RAT	115	33060	0.4777	-2.093
29	CTNB1_RAT	340	86027	0.477	-2.096	1.186
399	EZRI_RAT	49	69462	0.474	-2.11
160	FLOT2_RAT	184	47408	0.4551	-2.197	1.025
14	VIME_RAT	230	53757	0.4544	-2.201	1.138
257	DNJB6_RAT	111	39012	0.4494	-2.225
144	SRBS2_RAT	205	135114	0.4481	-2.232	1.048
62	LMNA_RAT	502	74564	0.4459	-2.243	1.074
382	HNRPK_RAT	54	51230	0.4327	-2.311	1.111
341	CAPG_RAT	70	39060	0.4265	-2.345
142	CAPZB_RAT	207	30952	0.4193	-2.385	1.075
24	TPM1_RAT	1270	32718	0.4175	-2.395	1.198
350	H31_RAT	68	15509	0.4148	-2.411	1.021
252	OTUB1_RAT	113	31478	0.4106	-2.435	1.164
33	H4_RAT	955	11360	0.4107	-2.435	1.344
22	SPTN1_RAT	1306	285261	0.4095	-2.442	1.298
123	SIR5_RAT	273	34818	0.3985	-2.509	1.363
14	DESM_RAT	1784	53481	0.3974	-2.516	1.056
248	EF1D_RAT	119	31425	0.3932	-2.543
392	ARP5L_RAT	52	17057	0.3911	-2.557
222	H2A1C_RAT	129	14097	0.3796	-2.634	1.01
4	ACTB_RAT	2419	42052	0.3765	-2.656	1.482
4	ACTA_RAT	3569	42381	0.3705	-2.699	1.317
139	TMOD1_RAT	218	40626	0.3617	-2.765	1.09
143	GLYG_RAT	206	37583	0.361	-2.77	1.116
45	MLRV_RAT	701	18868	0.3557	-2.811	1.239
29	PLAK_RAT	1074	82490	0.3522	-2.839	1.11
9	MYPC_RAT	2530	141871	0.3438	-2.909	1.258
218	RSMB_RAT	132	21751	0.334	-2.994	1.101
254	PIMT_RAT	112	24683	0.3309	-3.022	1.164
292	NTM1A_RAT	91	25790	0.3267	-3.061	1.061
36	ACTN4_RAT	881	105306	0.3257	-3.07	1.155
5	TNNT2_RAT	3496	35709	0.3245	-3.082	1.309
196	H1T_RAT	146	21712	0.3243	-3.084	1.035
36	ACTN1_RAT	917	103466	0.3221	-3.105	1.103
183	VAPA_RAT	159	28051	0.3197	-3.128
447	KYNU_RAT	41	52892	0.3101	-3.225
87	K6PF_RAT	359	86361	0.3052	-3.277	1.115
159	FHL2_RAT	184	34060	0.3025	-3.306	1.124
377	PSD11_RAT	57	47719	0.3013	-3.319
233	PDLI5_RAT	125	64416	0.3008	-3.324	1.08
18	MYL3_RAT	1468	22256	0.2987	-3.348	1.337
270	DX39A_RAT	104	49591	0.2882	-3.47	1.099
1	MYH3_RAT	2155	224746	0.2851	-3.508	1.149
379	H2B1A_RAT	57	14273	0.2841	-3.52	1.266
34	RYR2_RAT	945	567783	0.2343	-4.268	1.355
365	CAND2_RAT	63	141238	0.2332	-4.288
136	MYLK3_RAT	226	86172	0.2142	-4.669
1	MYH6_RAT	39238	224168	0.1986	-5.035	1.222
1	MYH7_RAT	34409	223743	0.187	-5.348	1.257
177	MK14_RAT	165	41523	0.1715	-5.831	1.072
317	ARC1A_RAT	78	42143	0.1598	-6.258
332	GYS1_RAT	72	84817	0.1379	-7.252	2.382
310	KAP2_RAT	82	45797	0.09316	-10.734	1.435
92	PEBP1_RAT	348	20902	0.06534	-15.305	1.645
305	PTRF_RAT	83	43882	0.04315	-23.175	2.133
102	TNNI3_RAT	322	24259	0.01689	-59.207	2.412
167	ORML3_RAT	175	17451	0.000284	-3521.13	5.996
116	CAV3_RAT	285	17904	1.9e-05	-52631.6	6.495

## Sheet: Table S2 Modulated_proteins
protHit	Accession	Protein names	Gene Names	Score	Mass	H/L	FC	SD(geo)	Subcellular location [CC]	Mitochondrial	Pathway	Function
246	MUG1_RAT	Murinoglobulin-1 (Alpha-1 inhibitor 3 variant I) (Alpha-X protein)	Mug1	119	166590	41.78	41.8	1.139	SUBCELLULAR LOCATION: Secreted {ECO:0000269|PubMed:2511184}.			FUNCTION: A proteinase activates the inhibitor by specific proteolysis in the bait region, which, by an unknown mechanism leads to reaction at the cysteinyl-glutamyl internal thiol ester site and to a conformational change, whereby the proteinase is trapped and/or covalently bound to the inhibitor. While in the tetrameric proteinase inhibitors steric inhibition is sufficiently strong, monomeric f…
443	GLO2_RAT	Hydroxyacylglutathione hydrolase, mitochondrial (EC 3.1.2.6) (Glyoxalase II) (Glx II) (Round spermatid protein RSP29)	Hagh	42	34544	19.01	19	3.624	SUBCELLULAR LOCATION: [Isoform 1]: Mitochondrion matrix {ECO:0000250|UniProtKB:Q16775}.; SUBCELLULAR LOCATION: [Isoform 2]: Cytoplasm {ECO:0000250|UniProtKB:Q16775}.	x	PATHWAY: Secondary metabolite metabolism; methylglyoxal degradation; (R)-lactate from methylglyoxal: step 2/2.	FUNCTION: Thiolesterase that catalyzes the hydrolysis of S-D-lactoyl-glutathione to form glutathione and D-lactic acid. {ECO:0000269|PubMed:8719777}.
335	PDK1_RAT	[Pyruvate dehydrogenase (acetyl-transferring)] kinase isozyme 1, mitochondrial (EC 2.7.11.2) (PDK p48) (Pyruvate dehydrogenase kinase isoform 1) (PDH kinase 1)	Pdk1	71	49392	18.96	19		SUBCELLULAR LOCATION: Mitochondrion matrix.	x		FUNCTION: Kinase that plays a key role in regulation of glucose and fatty acid metabolism and homeostasis via phosphorylation of the pyruvate dehydrogenase subunits PDHA1 and PDHA2. This inhibits pyruvate dehydrogenase activity, and thereby regulates metabolite flux through the tricarboxylic acid cycle, down-regulates aerobic respiration and inhibits the formation of acetyl-coenzyme A from pyruva…
249	ANXA6_RAT	Annexin A6 (Annexin VI) (Annexin-6) (Calcium-binding protein 65/67) (CBP 65/67)	Anxa6	117	76106	5.924	5.9	1.66	SUBCELLULAR LOCATION: Cytoplasm {ECO:0000250}. Melanosome {ECO:0000250}.	x		FUNCTION: May associate with CD21. May regulate the release of Ca(2+) from intracellular stores.
21	MYG_RAT	Myoglobin	Mb	1318	17203	5.331	5.3	1.055				FUNCTION: Serves as a reserve supply of oxygen and facilitates the movement of oxygen within muscles.
219	G6PI_RAT	Glucose-6-phosphate isomerase (GPI) (EC 5.3.1.9) (Autocrine motility factor) (AMF) (Neuroleukin) (NLK) (Phosphoglucose isomerase) (PGI) (Phosphohexose isomerase) (PHI)	Gpi	131	62958	4.152	4.2	1.343	SUBCELLULAR LOCATION: Cytoplasm {ECO:0000269|PubMed:19343716}. Secreted {ECO:0000250|UniProtKB:P06744}.		PATHWAY: Carbohydrate degradation; glycolysis; D-glyceraldehyde 3-phosphate and glycerone phosphate from D-glucose: step 2/4. {ECO:0000269|PubMed:2709006}.	FUNCTION: In the cytoplasm, catalyzes the conversion of glucose-6-phosphate to fructose-6-phosphate, the second step in glycolysis, and the reverse reaction during gluconeogenesis (PubMed:2709006). Besides it's role as a glycolytic enzyme, also acts as a secreted cytokine: acts as an angiogenic factor (AMF) that stimulates endothelial cell motility. Acts as a neurotrophic factor, neuroleukin, for…
60	FABPH_RAT	Fatty acid-binding protein, heart (Fatty acid-binding protein 3) (Heart-type fatty acid-binding protein) (H-FABP)	Fabp3	516	14766	3.853	3.9	1.13	SUBCELLULAR LOCATION: Cytoplasm.			FUNCTION: FABPs are thought to play a role in the intracellular transport of long-chain fatty acids and their acyl-CoA esters.
324	ALDH2_RAT	Aldehyde dehydrogenase, mitochondrial (EC 1.2.1.3) (ALDH class 2) (ALDH-E2) (ALDH1)	Aldh2	75	56966	3.063	3.1	1.962	SUBCELLULAR LOCATION: Mitochondrion matrix.	x	PATHWAY: Alcohol metabolism; ethanol degradation; acetate from ethanol: step 2/2.	FUNCTION: Required for clearance of cellular formaldehyde, a cytotoxic and carcinogenic metabolite that induces DNA damage. {ECO:0000250|UniProtKB:P05091}.
132	PRDX3_RAT	Thioredoxin-dependent peroxide reductase, mitochondrial (EC 1.11.1.24) (PRx III) (Peroxiredoxin-3) (PRX-3) (Thioredoxin-dependent peroxiredoxin 3)	Prdx3	234	28563	3.037	3	1.187	SUBCELLULAR LOCATION: Mitochondrion {ECO:0000250|UniProtKB:P35705}. Cytoplasm {ECO:0000250|UniProtKB:P30048}. Early endosome {ECO:0000250|UniProtKB:P30048}. Note=Localizes to early endosomes in a RPS6KC1-dependent manner. {ECO:0000250|UniProtKB:P30048}.	x		FUNCTION: Thiol-specific peroxidase that catalyzes the reduction of hydrogen peroxide and organic hydroperoxides to water and alcohols, respectively. Plays a role in cell protection against oxidative stress by detoxifying peroxides. Acts synergistically with MAP3K13 to regulate the activation of NF-kappa-B in the cytosol (By similarity). Required for the maintenance of physical strength (By simil…
412	P5I11_RAT	Tumor protein p53-inducible protein 11 (p53-induced gene 11 protein)	Tp53i11	46	20982	3.014	3		SUBCELLULAR LOCATION: Membrane {ECO:0000305}; Multi-pass membrane protein {ECO:0000305}.
259	PDP1_RAT	[Pyruvate dehydrogenase [acetyl-transferring]]-phosphatase 1, mitochondrial (PDP 1) (EC 3.1.3.43) (Protein phosphatase 2C) (Pyruvate dehydrogenase phosphatase catalytic subunit 1) (PDPC 1)	Pdp1	111	61739	2.898	2.9	1.683	SUBCELLULAR LOCATION: Mitochondrion {ECO:0000269|PubMed:9651365}.	x		FUNCTION: Mitochondrial enzyme that catalyzes the dephosphorylation and concomitant reactivation of the alpha subunit of the E1 component of the pyruvate dehydrogenase complex (PDC), thereby stimulating the conversion of pyruvate into acetyl-CoA. {ECO:0000269|PubMed:15210124, ECO:0000269|PubMed:9651365}.
99	PCCB_RAT	Propionyl-CoA carboxylase beta chain, mitochondrial (PCCase subunit beta) (EC 6.4.1.3) (Propanoyl-CoA:carbon dioxide ligase subunit beta)	Pccb	334	59216	2.81	2.8	1.215	SUBCELLULAR LOCATION: Mitochondrion matrix {ECO:0000250|UniProtKB:P05166}.	x	PATHWAY: Metabolic intermediate metabolism; propanoyl-CoA degradation; succinyl-CoA from propanoyl-CoA: step 1/3. {ECO:0000250|UniProtKB:P05166}.	FUNCTION: This is one of the 2 subunits of the biotin-dependent propionyl-CoA carboxylase (PCC), a mitochondrial enzyme involved in the catabolism of odd chain fatty acids, branched-chain amino acids isoleucine, threonine, methionine, and valine and other metabolites. Propionyl-CoA carboxylase catalyzes the carboxylation of propionyl-CoA/propanoyl-CoA to D-methylmalonyl-CoA/(S)-methylmalonyl-CoA …
188	AOFA_RAT	Amine oxidase [flavin-containing] A (EC 1.4.3.21) (EC 1.4.3.4) (Monoamine oxidase type A) (MAO-A)	Maoa	153	60097	2.791	2.8	1.149	SUBCELLULAR LOCATION: Mitochondrion outer membrane {ECO:0000269|PubMed:15050826}; Single-pass type IV membrane protein {ECO:0000269|PubMed:15050826}; Cytoplasmic side {ECO:0000269|PubMed:15050826}.	x		FUNCTION: Catalyzes the oxidative deamination of primary and some secondary amine such as neurotransmitters, with concomitant reduction of oxygen to hydrogen peroxide and has important functions in the metabolism of neuroactive and vasoactive amines in the central nervous system and peripheral tissues (PubMed:18391214, PubMed:9162023). Preferentially oxidizes serotonin (PubMed:20493079). Also cat…
209	MVP_RAT	Major vault protein (MVP)	Mvp	137	96081	2.784	2.8		SUBCELLULAR LOCATION: Cytoplasm {ECO:0000250|UniProtKB:Q14764}. Nucleus {ECO:0000250|UniProtKB:Q14764}.			FUNCTION: Required for normal vault structure. Vaults are multi-subunit structures that may act as scaffolds for proteins involved in signal transduction. Vaults may also play a role in nucleo-cytoplasmic transport. Down-regulates IFNG-mediated STAT1 signaling and subsequent activation of JAK. Down-regulates SRC activity and signaling through MAP kinases (By similarity). {ECO:0000250}.
278	QOR_RAT	Quinone oxidoreductase (EC 1.6.5.5) (NADPH:quinone reductase) (Zeta-crystallin)	Cryz	98	35295	2.539	2.5		SUBCELLULAR LOCATION: Cytoplasm {ECO:0000250}.			FUNCTION: Does not have alcohol dehydrogenase activity. Binds NADP and acts through a one-electron transfer process. Orthoquinones, such as 1,2-naphthoquinone or 9,10-phenanthrenequinone, are the best substrates (in vitro). May act in the detoxification of xenobiotics. Interacts with (AU)-rich elements (ARE) in the 3'-UTR of target mRNA species and enhances their stability. NADPH binding interfer…
120	FAHD2_RAT	Fumarylacetoacetate hydrolase domain-containing protein 2 (EC 3.-.-.-)	Fahd2	276	34958	2.382	2.4	1.057				FUNCTION: May have hydrolase activity. {ECO:0000250}.
95	SCOT1_RAT	Succinyl-CoA:3-ketoacid coenzyme A transferase 1, mitochondrial (SCOT) (EC 2.8.3.5) (3-oxoacid CoA-transferase 1) (Somatic-type succinyl-CoA:3-oxoacid CoA-transferase) (SCOT-s) (Succinyl-CoA:3-oxoacid CoA transferase)	Oxct1	345	56624	2.374	2.4	1.052	SUBCELLULAR LOCATION: Mitochondrion {ECO:0000269|PubMed:19343716}.	x	PATHWAY: Ketone metabolism; succinyl-CoA degradation; acetoacetyl-CoA from succinyl-CoA: step 1/1. {ECO:0000250|UniProtKB:P55809}.	FUNCTION: Key enzyme for ketone body catabolism. Catalyzes the first, rate-limiting step of ketone body utilization in extrahepatic tissues, by transferring coenzyme A (CoA) from a donor thiolester species (succinyl-CoA) to an acceptor carboxylate (acetoacetate), and produces acetoacetyl-CoA. Acetoacetyl-CoA is further metabolized by acetoacetyl-CoA thiolase into two acetyl-CoA molecules which en…
155	3HIDH_RAT	3-hydroxyisobutyrate dehydrogenase, mitochondrial (HIBADH) (EC 1.1.1.31)	Hibadh	190	35679	2.366	2.4	1.017	SUBCELLULAR LOCATION: Mitochondrion.	x	PATHWAY: Amino-acid degradation; L-valine degradation.
263	GPX41_RAT			109	22838	2.349	2.3	1.084
207	ATP5I_RAT	ATP synthase subunit e, mitochondrial (ATPase subunit e) (ATP synthase membrane subunit e)	Atp5me	139	8249	2.308	2.3	1.215	SUBCELLULAR LOCATION: Mitochondrion. Mitochondrion inner membrane.	x		FUNCTION: Mitochondrial membrane ATP synthase (F(1)F(0) ATP synthase or Complex V) produces ATP from ADP in the presence of a proton gradient across the membrane which is generated by electron transport complexes of the respiratory chain. F-type ATPases consist of two structural domains, F(1) - containing the extramembraneous catalytic core, and F(0) - containing the membrane proton channel, link…
387	GBLP_RAT			53	35511	2.299	2.3
117	THTR_RAT	Thiosulfate sulfurtransferase (EC 2.8.1.1) (Rhodanese)	Tst	283	33614	2.282	2.3	1.396	SUBCELLULAR LOCATION: Mitochondrion matrix.	x		FUNCTION: Together with MRPL18, acts as a mitochondrial import factor for the cytosolic 5S rRNA. Only the nascent unfolded cytoplasmic form is able to bind to the 5S rRNA (By similarity). Involved in the formation of iron-sulfur complexes, cyanide detoxification or modification of sulfur-containing enzymes. Other thiol compounds, besides cyanide, can act as sulfur ion acceptors. Also has weak mer…
205	IRGM_RAT	Immunity-related GTPase family M protein (EC 3.6.5.-)	Irgm	140	46935	2.204	2.2	1.035	SUBCELLULAR LOCATION: Golgi apparatus membrane {ECO:0000250|UniProtKB:Q60766}. Cell membrane {ECO:0000250|UniProtKB:Q60766}. Cytoplasmic vesicle, phagosome membrane {ECO:0000250|UniProtKB:Q60766}. Cytoplasmic vesicle, autophagosome membrane {ECO:0000250|UniProtKB:Q60766}. Lysosome membrane {ECO:0000250|UniProtKB:Q60766}. Late endosome membrane {ECO:0000250|UniProtKB:Q60766}. Mitochondrion membran…	x		FUNCTION: Immunity-related GTPase that plays important roles in innate immunity and inflammatory response (By similarity). Acts as a dynamin-like protein that binds to intracellular membranes and promotes remodeling and trafficking of those membranes (By similarity). Required for clearance of acute protozoan and bacterial infections by interacting with autophagy and lysosome regulatory proteins, …
275	MFR1L_RAT	Mitochondrial fission regulator 1-like	Mtfr1l	100	32166	2.197	2.2	1.106		x
8	KCRM_RAT	Creatine kinase M-type (EC 2.7.3.2) (Creatine kinase M chain) (Creatine phosphokinase M-type) (CPK-M) (M-CK)	Ckm	278	43246	2.164	2.2	1.305	SUBCELLULAR LOCATION: Cytoplasm.			FUNCTION: Reversibly catalyzes the transfer of phosphate between ATP and various phosphogens (e.g. creatine phosphate). Creatine kinase isoenzymes play a central role in energy transduction in tissues with large, fluctuating energy demands, such as skeletal muscle, heart, brain and spermatozoa. {ECO:0000250|UniProtKB:P00563}.
280	LPPRC_RAT	Leucine-rich PPR motif-containing protein, mitochondrial (130 kDa leucine-rich protein) (LRP 130) (Leucine rich protein 157) (rLRP157)	Lrpprc	97	157808	2.125	2.1	1.097	SUBCELLULAR LOCATION: Mitochondrion {ECO:0000269|PubMed:15525270}. Nucleus {ECO:0000269|PubMed:15525270}. Nucleus, nucleoplasm {ECO:0000250}. Nucleus inner membrane {ECO:0000250}. Nucleus outer membrane {ECO:0000250}.	x		FUNCTION: May play a role in RNA metabolism in both nuclei and mitochondria. In the nucleus binds to HNRPA1-associated poly(A) mRNAs and is part of nmRNP complexes at late stages of mRNA maturation which are possibly associated with nuclear mRNA export. Positively modulates nuclear export of mRNAs containing the EIF4E sensitivity element (4ESE) by binding simultaneously to both EIF4E and the 4ESE…
389	PGK1_RAT	Phosphoglycerate kinase 1 (EC 2.7.2.3)	Pgk1	53	44909	2.119	2.1		SUBCELLULAR LOCATION: Cytoplasm {ECO:0000250}.		PATHWAY: Carbohydrate degradation; glycolysis; pyruvate from D-glyceraldehyde 3-phosphate: step 2/5. {ECO:0000250|UniProtKB:P00558}.	FUNCTION: Catalyzes one of the two ATP producing reactions in the glycolytic pathway via the reversible conversion of 1,3-diphosphoglycerate to 3-phosphoglycerate. In addition to its role as a glycolytic enzyme, it seems that PGK-1 acts as a polymerase alpha cofactor protein (primer recognition protein). May play a role in sperm motility. {ECO:0000250|UniProtKB:P00558}.
91	TRFE_RAT	Serotransferrin (Transferrin) (Beta-1 metal-binding globulin) (Liver regeneration-related protein LRRG03) (Siderophilin)	Tf	354	78512	2.087	2.1	1.03	SUBCELLULAR LOCATION: Secreted.			FUNCTION: Transferrins are iron binding transport proteins which can bind two Fe(3+) ions in association with the binding of an anion, usually bicarbonate. It is responsible for the transport of iron from sites of absorption and heme degradation to those of storage and utilization. Serum transferrin may also have a further role in stimulating cell proliferation.
194	TERA_RAT	Transitional endoplasmic reticulum ATPase (TER ATPase) (EC 3.6.4.6) (15S Mg(2+)-ATPase p97 subunit) (Valosin-containing protein) (VCP)	Vcp	146	89977	2.037	2	1.063	SUBCELLULAR LOCATION: Cytoplasm, cytosol {ECO:0000269|PubMed:10811609}. Endoplasmic reticulum {ECO:0000250|UniProtKB:P55072}. Nucleus {ECO:0000269|PubMed:10811609}. Cytoplasm, Stress granule {ECO:0000250|UniProtKB:P55072}. Note=Recruited to the cytoplasmic surface of the endoplasmic reticulum via interaction with AMFR/gp78. Following DNA double-strand breaks, recruited to the sites of damage. Rec…			FUNCTION: Necessary for the fragmentation of Golgi stacks during mitosis and for their reassembly after mitosis. Involved in the formation of the transitional endoplasmic reticulum (tER). The transfer of membranes from the endoplasmic reticulum to the Golgi apparatus occurs via 50-70 nm transition vesicles which derive from part-rough, part-smooth transitional elements of the endoplasmic reticulu…
342	D2HDH_RAT	D-2-hydroxyglutarate dehydrogenase, mitochondrial (EC 1.1.99.39)	D2hgdh	70	59566	2.019	2	1.043	SUBCELLULAR LOCATION: Mitochondrion {ECO:0000269|PubMed:15070399}.	x		FUNCTION: Catalyzes the oxidation of D-2-hydroxyglutarate (D-2-HG) to alpha-ketoglutarate (PubMed:15070399). Also catalyzes the oxidation of other D-2-hydroxyacids, such as D-malate (D-MAL) and D-lactate (D-LAC) (PubMed:15070399). Exhibits high activities towards D-2-HG and D-MAL but a very weak activity towards D-LAC (By similarity). {ECO:0000250|UniProtKB:Q8N465, ECO:0000269|PubMed:15070399}.
453	CH10_RAT	10 kDa heat shock protein, mitochondrial (Hsp10) (10 kDa chaperonin) (Chaperonin 10) (CPN10)	Hspe1	40	10895	2.009	2		SUBCELLULAR LOCATION: Mitochondrion matrix {ECO:0000250|UniProtKB:P61604}.	x		FUNCTION: Co-chaperonin implicated in mitochondrial protein import and macromolecular assembly. Together with Hsp60, facilitates the correct folding of imported proteins. May also prevent misfolding and promote the refolding and proper assembly of unfolded polypeptides generated under stress conditions in the mitochondrial matrix. The functional units of these chaperonins consist of heptameric ri…
11	SDHA_RAT	Succinate dehydrogenase [ubiquinone] flavoprotein subunit, mitochondrial (EC 1.3.5.1) (Flavoprotein subunit of complex II) (Fp)	Sdha	2236	72596	1.963	2	1.158	SUBCELLULAR LOCATION: Mitochondrion inner membrane {ECO:0000250|UniProtKB:Q0QF01}; Peripheral membrane protein {ECO:0000250|UniProtKB:Q0QF01}; Matrix side {ECO:0000250|UniProtKB:Q0QF01}.	x	PATHWAY: Carbohydrate metabolism; tricarboxylic acid cycle; fumarate from succinate (eukaryal route): step 1/1. {ECO:0000250|UniProtKB:P31040}.	FUNCTION: Flavoprotein (FP) subunit of succinate dehydrogenase (SDH) that is involved in complex II of the mitochondrial electron transport chain and is responsible for transferring electrons from succinate to ubiquinone (coenzyme Q). Can act as a tumor suppressor. {ECO:0000250|UniProtKB:P31040}.
175	HEMO_RAT	Hemopexin	Hpx	169	52060	1.909	1.9	1.387	SUBCELLULAR LOCATION: Secreted.			FUNCTION: Binds heme and transports it to the liver for breakdown and iron recovery, after which the free hemopexin returns to the circulation.
30	ETFA_RAT	Electron transfer flavoprotein subunit alpha, mitochondrial (Alpha-ETF)	Etfa	1042	35272	1.887	1.9	1.049	SUBCELLULAR LOCATION: Mitochondrion matrix {ECO:0000305|PubMed:7334008}.	x		FUNCTION: Heterodimeric electron transfer flavoprotein that accepts electrons from several mitochondrial dehydrogenases, including acyl-CoA dehydrogenases, glutaryl-CoA and sarcosine dehydrogenase (PubMed:7334008). It transfers the electrons to the main mitochondrial respiratory chain via ETF-ubiquinone oxidoreductase (ETF dehydrogenase) (Probable). Required for normal mitochondrial fatty acid ox…
315	ATAD3_RAT	ATPase family AAA domain-containing protein 3	Atad3	80	66889	1.879	1.9	1.018	SUBCELLULAR LOCATION: Mitochondrion membrane {ECO:0000269|PubMed:17210950}. Mitochondrion inner membrane {ECO:0000250}; Single-pass membrane protein {ECO:0000250}. Mitochondrion matrix, mitochondrion nucleoid {ECO:0000250}. Note=Lacks a canonical N-terminal mitochondrial targeting signal. Has been shown to be very tightly associated with mitochondrial inner membrane. The N-terminus being either e…	x		FUNCTION: Essential for mitochondrial network organization, mitochondrial metabolism and cell growth at organism and cellular level. May play an important role in mitochondrial protein synthesis. May also participate in mitochondrial DNA replication. May bind to mitochondrial DNA D-loops and contribute to nucleoid stability. Required for enhanced channeling of cholesterol for hormone-dependent st…
165	ALBU_RAT	Albumin	Alb	177	70682	1.865	1.9	1.316	SUBCELLULAR LOCATION: Secreted.			FUNCTION: Binds water, Ca(2+), Na(+), K(+), fatty acids, hormones, bilirubin and drugs. Its main function is the regulation of the colloidal osmotic pressure of blood. Major zinc transporter in plasma, typically binds about 80% of all plasma zinc (By similarity). Major calcium and magnesium transporter in plasma, binds approximately 45% of circulating calcium and magnesium in plasma (By similarit…
171	CPT2_RAT	Carnitine O-palmitoyltransferase 2, mitochondrial (EC 2.3.1.21) (Carnitine palmitoyltransferase II) (CPT II)	Cpt2	172	74634	1.855	1.9	1.227	SUBCELLULAR LOCATION: Mitochondrion inner membrane {ECO:0000269|PubMed:17585909}; Peripheral membrane protein {ECO:0000269|PubMed:17585909}; Matrix side {ECO:0000269|PubMed:17585909}.	x	PATHWAY: Lipid metabolism; fatty acid beta-oxidation. {ECO:0000250|UniProtKB:P23786}.	FUNCTION: Involved in the intramitochondrial synthesis of acylcarnitines from accumulated acyl-CoA metabolites. Reconverts acylcarnitines back into the respective acyl-CoA esters that can then undergo beta-oxidation, an essential step for the mitochondrial uptake of long-chain fatty acids and their subsequent beta-oxidation in the mitochondrion. Active with medium (C8-C12) and long-chain (C14-C18…
199	COQ5_RAT	2-methoxy-6-polyprenyl-1,4-benzoquinol methylase, mitochondrial (EC 2.1.1.201) (Ubiquinone biosynthesis methyltransferase COQ5)	Coq5	144	37562	1.849	1.8	1.082	SUBCELLULAR LOCATION: Mitochondrion inner membrane {ECO:0000255|HAMAP-Rule:MF_03191}; Peripheral membrane protein {ECO:0000255|HAMAP-Rule:MF_03191}; Matrix side {ECO:0000255|HAMAP-Rule:MF_03191}.	x	PATHWAY: Cofactor biosynthesis; ubiquinone biosynthesis. {ECO:0000255|HAMAP-Rule:MF_03191}.	FUNCTION: Methyltransferase required for the conversion of 2-polyprenyl-6-methoxy-1,4-benzoquinol (DDMQH2) to 2-polyprenyl-3-methyl-6-methoxy-1,4-benzoquinol (DMQH2). {ECO:0000255|HAMAP-Rule:MF_03191}.
343	F136A_RAT	Protein FAM136A	Fam136a	69	16128	1.801	1.8	1.138
49	ACADL_RAT	Long-chain specific acyl-CoA dehydrogenase, mitochondrial (LCAD) (EC 1.3.8.8)	Acadl	656	48242	1.766	1.8	1.137	SUBCELLULAR LOCATION: Mitochondrion matrix {ECO:0000269|PubMed:3813556}.	x	PATHWAY: Lipid metabolism; mitochondrial fatty acid beta-oxidation. {ECO:0000303|PubMed:3968063}.	FUNCTION: Long-chain specific acyl-CoA dehydrogenase is one of the acyl-CoA dehydrogenases that catalyze the first step of mitochondrial fatty acid beta-oxidation, an aerobic process breaking down fatty acids into acetyl-CoA and allowing the production of energy from fats (PubMed:3968063). The first step of fatty acid beta-oxidation consists in the removal of one hydrogen from C-2 and C-3 of the …
288	CF136_RAT	Uncharacterized protein C6orf136 homolog		91	20603	1.763	1.8	1.047
236	ODO2_RAT	Dihydrolipoyllysine-residue succinyltransferase component of 2-oxoglutarate dehydrogenase complex, mitochondrial (EC 2.3.1.61) (2-oxoglutarate dehydrogenase complex component E2) (OGDC-E2) (Dihydrolipoamide succinyltransferase component of 2-oxoglutarate dehydrogenase complex) (E2K)	Dlst	123	49236	1.757	1.8	1.032	SUBCELLULAR LOCATION: Mitochondrion matrix {ECO:0000250|UniProtKB:P36957}. Nucleus {ECO:0000250|UniProtKB:P36957}. Note=Mainly localizes in the mitochondrion. A small fraction localizes to the nucleus, where the 2-oxoglutarate dehydrogenase complex is required for histone succinylation. {ECO:0000250|UniProtKB:P36957}.	x	PATHWAY: Amino-acid degradation; L-lysine degradation via saccharopine pathway; glutaryl-CoA from L-lysine: step 6/6.; PATHWAY: Carbohydrate metabolism; tricarboxylic acid cycle. {ECO:0000250|UniProtKB:P36957}.	FUNCTION: Dihydrolipoamide succinyltransferase (E2) component of the 2-oxoglutarate dehydrogenase complex (By similarity). The 2-oxoglutarate dehydrogenase complex catalyzes the overall conversion of 2-oxoglutarate to succinyl-CoA and CO(2) (By similarity). The 2-oxoglutarate dehydrogenase complex is mainly active in the mitochondrion. A fraction of the 2-oxoglutarate dehydrogenase complex also l…
378	ODBB_RAT	2-oxoisovalerate dehydrogenase subunit beta, mitochondrial (EC 1.2.4.4) (Branched-chain alpha-keto acid dehydrogenase E1 component beta chain) (BCKDE1B) (BCKDH E1-beta)	Bckdhb	57	43537	1.739	1.7		SUBCELLULAR LOCATION: Mitochondrion matrix {ECO:0000250|UniProtKB:P21953}.	x		FUNCTION: Together with BCKDHA forms the heterotetrameric E1 subunit of the mitochondrial branched-chain alpha-ketoacid dehydrogenase (BCKD) complex. The BCKD complex catalyzes the multi-step oxidative decarboxylation of alpha-ketoacids derived from the branched-chain amino-acids valine, leucine and isoleucine producing CO2 and acyl-CoA which is subsequently utilized to produce energy. The E1 sub…
76	PYGM_RAT	Glycogen phosphorylase, muscle form (EC 2.4.1.1) (Myophosphorylase)	Pygm	441	97725	1.731	1.7	1.06				FUNCTION: Allosteric enzyme that catalyzes the rate-limiting step in glycogen catabolism, the phosphorolytic cleavage of glycogen to produce glucose-1-phosphate, and plays a central role in maintaining cellular and organismal glucose homeostasis. {ECO:0000250|UniProtKB:P11217}.
262	SYTC_RAT	Threonine--tRNA ligase 1, cytoplasmic (EC 6.1.1.3) (Threonine--tRNA ligase, cytoplasmic) (Threonyl-tRNA synthetase) (ThrRS) (Threonyl-tRNA synthetase 1)	Tars1	109	81437	1.731	1.7	2.015	SUBCELLULAR LOCATION: Cytoplasm {ECO:0000250|UniProtKB:Q9D0R2}.			FUNCTION: Catalyzes the attachment of threonine to tRNA(Thr) in a two-step reaction: threonine is first activated by ATP to form Thr-AMP and then transferred to the acceptor end of tRNA(Thr). Also edits incorrectly charged tRNA(Thr) via its editing domain, at the post-transfer stage. {ECO:0000250|UniProtKB:Q9D0R2}.
23	ACON_RAT	Aconitate hydratase, mitochondrial (Aconitase) (EC 4.2.1.3) (Citrate hydro-lyase)	Aco2	1292	86121	1.73	1.7	1.521	SUBCELLULAR LOCATION: Mitochondrion {ECO:0000269|PubMed:16341586}.	x	PATHWAY: Carbohydrate metabolism; tricarboxylic acid cycle; isocitrate from oxaloacetate: step 2/2.	FUNCTION: Catalyzes the isomerization of citrate to isocitrate via cis-aconitate. {ECO:0000250|UniProtKB:P16276}.
76	PYGB_RAT	Glycogen phosphorylase, brain form (EC 2.4.1.1)	Pygb	432	96854	1.709	1.7	1.077				FUNCTION: Glycogen phosphorylase that regulates glycogen mobilization (By similarity). Phosphorylase is an important allosteric enzyme in carbohydrate metabolism. Enzymes from different sources differ in their regulatory mechanisms and in their natural substrates. However, all known phosphorylases share catalytic and structural properties. {ECO:0000250|UniProtKB:P11216, ECO:0000305|PubMed:7916624…
208	MPPA_RAT	Mitochondrial-processing peptidase subunit alpha (Alpha-MPP) (Inactive zinc metalloprotease alpha) (P-55)	Pmpca	138	59083	1.705	1.7	1.036	SUBCELLULAR LOCATION: Mitochondrion matrix {ECO:0000269|PubMed:2236012}. Mitochondrion inner membrane {ECO:0000250|UniProtKB:Q10713}.	x		FUNCTION: Substrate recognition and binding subunit of the essential mitochondrial processing protease (MPP), which cleaves the mitochondrial sequence off newly imported precursors proteins. {ECO:0000250|UniProtKB:Q10713}.
80	CCD51_RAT			415	46070	1.684	1.7	1.349
7	IDHP_RAT	Isocitrate dehydrogenase [NADP], mitochondrial (IDH) (EC 1.1.1.42) (ICD-M) (IDP) (NADP(+)-specific ICDH) (Oxalosuccinate decarboxylase)	Idh2	2606	51391	1.677	1.7	1.032	SUBCELLULAR LOCATION: Mitochondrion {ECO:0000269|Ref.2}.	x		FUNCTION: Plays a role in intermediary metabolism and energy production. It may tightly associate or interact with the pyruvate dehydrogenase complex. {ECO:0000250|UniProtKB:P48735}.
284	CATD_RAT	Cathepsin D (EC 3.4.23.5) [Cleaved into: Cathepsin D 12 kDa light chain; Cathepsin D 9 kDa light chain; Cathepsin D 34 kDa heavy chain; Cathepsin D 30 kDa heavy chain]	Ctsd	92	45165	1.673	1.7		SUBCELLULAR LOCATION: Lysosome. Melanosome {ECO:0000250}. Secreted, extracellular space {ECO:0000250}.			FUNCTION: Acid protease active in intracellular protein breakdown. Plays a role in APP processing following cleavage and activation by ADAM30 which leads to APP degradation. {ECO:0000250|UniProtKB:P07339}.
269	ODP2_RAT	Dihydrolipoyllysine-residue acetyltransferase component of pyruvate dehydrogenase complex, mitochondrial (EC 2.3.1.12) (70 kDa mitochondrial autoantigen of primary biliary cirrhosis) (PBC) (Dihydrolipoamide acetyltransferase component of pyruvate dehydrogenase complex) (Pyruvate dehydrogenase complex component E2) (PDC-E2) (PDCE2)	Dlat	104	67637	1.658	1.7	1.204	SUBCELLULAR LOCATION: Mitochondrion matrix {ECO:0000305|PubMed:3571977}.	x		FUNCTION: As part of the pyruvate dehydrogenase complex, catalyzes the transfers of an acetyl group to a lipoic acid moiety. The pyruvate dehydrogenase complex, catalyzes the overall conversion of pyruvate to acetyl-CoA and CO(2), and thereby links cytoplasmic glycolysis and the mitochondrial tricarboxylic acid (TCA) cycle. {ECO:0000250|UniProtKB:P11180}.
170	PGAM2_RAT	Phosphoglycerate mutase 2 (EC 5.4.2.11) (EC 5.4.2.4) (BPG-dependent PGAM 2) (Muscle-specific phosphoglycerate mutase) (Phosphoglycerate mutase isozyme M) (PGAM-M)	Pgam2	173	28908	1.644	1.6	1.068				FUNCTION: Interconversion of 3- and 2-phosphoglycerate with 2,3-bisphosphoglycerate as the primer of the reaction. Can also catalyze the reaction of EC 5.4.2.4 (synthase), but with a reduced activity.
172	THTM_RAT	3-mercaptopyruvate sulfurtransferase (MST) (EC 2.8.1.2)	Mpst	171	33205	1.638	1.6	1.097	SUBCELLULAR LOCATION: Cytoplasm {ECO:0000269|PubMed:9749958}. Mitochondrion {ECO:0000269|PubMed:9749958}. Synapse, synaptosome {ECO:0000250|UniProtKB:Q99J99}.	x		FUNCTION: Transfer of a sulfur ion to cyanide or to other thiol compounds. Also has weak rhodanese activity. Detoxifies cyanide and is required for thiosulfate biosynthesis. Acts as an antioxidant. In combination with cysteine aminotransferase (CAT), contributes to the catabolism of cysteine and is an important producer of hydrogen sulfide in the brain, retina and vascular endothelial cells. Hydr…
137	CBR4_RAT	3-oxoacyl-[acyl-carrier-protein] reductase (EC 1.1.1.100) (3-ketoacyl-[acyl-carrier-protein] reductase beta subunit) (KAR beta subunit) (Carbonyl reductase family member 4) (CBR4) (Quinone reductase CBR4) (EC 1.6.5.10)	Cbr4	221	25442	1.635	1.6	1.079	SUBCELLULAR LOCATION: Mitochondrion matrix {ECO:0000250|UniProtKB:Q8N4T8}.	x	PATHWAY: Lipid metabolism; fatty acid biosynthesis. {ECO:0000250|UniProtKB:Q8N4T8}.	FUNCTION: Component of the heterotetramer complex KAR (3-ketoacyl-[acyl carrier protein] reductase or 3-ketoacyl-[ACP] reductase) that forms part of the mitochondrial fatty acid synthase (mtFAS). Beta-subunit of the KAR heterotetramer complex, responsible for the 3-ketoacyl-ACP reductase activity of the mtFAS, reduces 3-oxoacyl-[ACP] to (3R)-hydroxyacyl-[ACP] in a NADPH-dependent manner with no c…
96	QCR8_RAT	Cytochrome b-c1 complex subunit 8 (Complex III subunit 8) (Complex III subunit VIII) (Low molecular mass ubiquinone-binding protein) (Ubiquinol-cytochrome c reductase complex 9.5 kDa protein) (Ubiquinol-cytochrome c reductase complex ubiquinone-binding protein QP-C)	Uqcrq	342	9843	1.62	1.6	1.133	SUBCELLULAR LOCATION: Mitochondrion inner membrane {ECO:0000250|UniProtKB:P08525}; Single-pass membrane protein {ECO:0000250|UniProtKB:P08525}.	x		FUNCTION: Component of the ubiquinol-cytochrome c oxidoreductase, a multisubunit transmembrane complex that is part of the mitochondrial electron transport chain which drives oxidative phosphorylation. The respiratory chain contains 3 multisubunit complexes succinate dehydrogenase (complex II, CII), ubiquinol-cytochrome c oxidoreductase (cytochrome b-c1 complex, complex III, CIII) and cytochrome …
303	MIF_RAT	Macrophage migration inhibitory factor (MIF) (EC 5.3.2.1) (Glutathione-binding 13 kDa protein) (L-dopachrome isomerase) (L-dopachrome tautomerase) (EC 5.3.3.12) (Phenylpyruvate tautomerase)	Mif	83	12640	1.612	1.6	1.089	SUBCELLULAR LOCATION: Secreted {ECO:0000250|UniProtKB:P14174}. Cytoplasm {ECO:0000250|UniProtKB:P14174}. Note=Does not have a cleavable signal sequence and is secreted via a specialized, non-classical pathway. Secreted by macrophages upon stimulation by bacterial lipopolysaccharide (LPS), or by M.tuberculosis antigens. {ECO:0000250|UniProtKB:P14174}.			FUNCTION: Pro-inflammatory cytokine involved in the innate immune response to bacterial pathogens. The expression of MIF at sites of inflammation suggests a role as mediator in regulating the function of macrophages in host defense. Counteracts the anti-inflammatory activity of glucocorticoids. Has phenylpyruvate tautomerase and dopachrome tautomerase activity (in vitro), but the physiological su…
138	PCCA_RAT	Propionyl-CoA carboxylase alpha chain, mitochondrial (PCCase subunit alpha) (EC 6.4.1.3) (Propanoyl-CoA:carbon dioxide ligase subunit alpha)	Pcca	220	82198	1.591	1.6	1.085	SUBCELLULAR LOCATION: Mitochondrion matrix {ECO:0000250|UniProtKB:P05165}.	x	PATHWAY: Metabolic intermediate metabolism; propanoyl-CoA degradation; succinyl-CoA from propanoyl-CoA: step 1/3. {ECO:0000250|UniProtKB:P05165}.	FUNCTION: This is one of the 2 subunits of the biotin-dependent propionyl-CoA carboxylase (PCC), a mitochondrial enzyme involved in the catabolism of odd chain fatty acids, branched-chain amino acids isoleucine, threonine, methionine, and valine and other metabolites. Propionyl-CoA carboxylase catalyzes the carboxylation of propionyl-CoA/propanoyl-CoA to D-methylmalonyl-CoA/(S)-methylmalonyl-CoA …
243	NDUF6_RAT	NADH dehydrogenase (ubiquinone) complex I, assembly factor 6	Ndufaf6	120	38833	1.59	1.6		SUBCELLULAR LOCATION: Mitochondrion inner membrane {ECO:0000250}. Note=Peripherally localized on the matrix face of the mitochondrial inner membrane. {ECO:0000250}.	x		FUNCTION: Involved in the assembly of mitochondrial NADH:ubiquinone oxidoreductase complex (complex I) at early stages. May play a role in the biogenesis of complex I subunit MT-ND1. {ECO:0000250|UniProtKB:Q330K2}.
276	ACOT2_RAT	Acyl-coenzyme A thioesterase 2, mitochondrial (Acyl-CoA thioesterase 2) (EC 3.1.2.2) (ARTISt/p43) (Acyl coenzyme A thioester hydrolase) (MTE-I) (Very-long-chain acyl-CoA thioesterase)	Acot2	99	49955	1.566	1.6		SUBCELLULAR LOCATION: Mitochondrion matrix {ECO:0000269|PubMed:7744868}.	x	PATHWAY: Lipid metabolism; fatty acid metabolism. {ECO:0000305|PubMed:7744868}.	FUNCTION: Catalyzes the hydrolysis of acyl-CoAs into free fatty acids and coenzyme A (CoASH), regulating their respective intracellular levels (By similarity). Displays higher activity toward long chain acyl CoAs (C14-C20) (PubMed:7744868). The enzyme is involved in enhancing the hepatic fatty acid oxidation in mitochondria (By similarity). {ECO:0000250|UniProtKB:Q9QYR9, ECO:0000269|PubMed:774486…
129	NFS1_RAT	Cysteine desulfurase (EC 2.8.1.7)	Nfs1	241	50380	1.557	1.6	1.035	SUBCELLULAR LOCATION: [Isoform Mitochondrial]: Mitochondrion {ECO:0000250|UniProtKB:Q9Y697}.; SUBCELLULAR LOCATION: [Isoform Cytoplasmic]: Cytoplasm {ECO:0000250|UniProtKB:Q9Y697}. Nucleus {ECO:0000250|UniProtKB:Q9Y697}. Cytoplasm, cytoskeleton, microtubule organizing center, centrosome {ECO:0000250|UniProtKB:Q9Y697}.	x		FUNCTION: [Isoform Mitochondrial]: Cysteine desulfurase, of the core iron-sulfur cluster (ISC) assembly complex, that catalyzes the desulfuration of L-cysteine to L-alanine, as component of the cysteine desulfurase complex leading to the formation of a cysteine persulfide intermediate at the active site cysteine residue and participates in the [2Fe-2S] clusters assembly on the scaffolding protein…
61	MMSA_RAT	Methylmalonate-semialdehyde/malonate-semialdehyde dehydrogenase [acylating], mitochondrial (MMSDH) (EC 1.2.1.27) (Aldehyde dehydrogenase family 6 member A1)	Aldh6a1	508	58227	1.554	1.6	1.126	SUBCELLULAR LOCATION: Mitochondrion {ECO:0000305|PubMed:2768248}.	x		FUNCTION: Malonate and methylmalonate semialdehyde dehydrogenase involved in the catabolism of valine, thymine, and compounds catabolized by way of beta-alanine, including uracil and cytidine. {ECO:0000269|PubMed:2768248}.
193	ACADM_RAT	Medium-chain specific acyl-CoA dehydrogenase, mitochondrial (MCAD) (EC 1.3.8.7)	Acadm	146	46925	1.55	1.6	1.008	SUBCELLULAR LOCATION: Mitochondrion matrix {ECO:0000269|PubMed:3813556, ECO:0000269|PubMed:3968063}.	x	PATHWAY: Lipid metabolism; mitochondrial fatty acid beta-oxidation. {ECO:0000305|PubMed:3968063}.	FUNCTION: Medium-chain specific acyl-CoA dehydrogenase is one of the acyl-CoA dehydrogenases that catalyze the first step of mitochondrial fatty acid beta-oxidation, an aerobic process breaking down fatty acids into acetyl-CoA and allowing the production of energy from fats (PubMed:3968063). The first step of fatty acid beta-oxidation consists in the removal of one hydrogen from C-2 and C-3 of th…
361	RM03_RAT	Large ribosomal subunit protein uL3m (39S ribosomal protein L3, mitochondrial) (L3mt) (MRP-L3)	Mrpl3	64	38343	1.549	1.5		SUBCELLULAR LOCATION: Mitochondrion {ECO:0000250|UniProtKB:P09001}.	x
420	CX7A2_RAT	Cytochrome c oxidase subunit 7A2, mitochondrial (Cytochrome c oxidase subunit VIIa-liver/heart) (Cytochrome c oxidase subunit VIIa-L)	Cox7a2	44	9347	1.527	1.5		SUBCELLULAR LOCATION: Mitochondrion inner membrane {ECO:0000250|UniProtKB:P14406}; Single-pass membrane protein {ECO:0000250|UniProtKB:P14406}.	x	PATHWAY: Energy metabolism; oxidative phosphorylation. {ECO:0000250|UniProtKB:P10174}.	FUNCTION: Component of the cytochrome c oxidase, the last enzyme in the mitochondrial electron transport chain which drives oxidative phosphorylation. The respiratory chain contains 3 multisubunit complexes succinate dehydrogenase (complex II, CII), ubiquinol-cytochrome c oxidoreductase (cytochrome b-c1 complex, complex III, CIII) and cytochrome c oxidase (complex IV, CIV), that cooperate to tran…
184	ACADS_RAT	Short-chain specific acyl-CoA dehydrogenase, mitochondrial (SCAD) (EC 1.3.8.1) (Butyryl-CoA dehydrogenase)	Acads	157	45022	1.52	1.5	1.113	SUBCELLULAR LOCATION: Mitochondrion matrix {ECO:0000250|UniProtKB:Q3ZBF6}.	x	PATHWAY: Lipid metabolism; mitochondrial fatty acid beta-oxidation. {ECO:0000305|PubMed:3968063}.	FUNCTION: Short-chain specific acyl-CoA dehydrogenase is one of the acyl-CoA dehydrogenases that catalyze the first step of mitochondrial fatty acid beta-oxidation, an aerobic process breaking down fatty acids into acetyl-CoA and allowing the production of energy from fats (PubMed:3968063). The first step of fatty acid beta-oxidation consists in the removal of one hydrogen from C-2 and C-3 of the…
328	COX3_RAT	Cytochrome c oxidase subunit 3 (EC 7.1.1.9) (Cytochrome c oxidase polypeptide III)	Mtco3	73	29965	1.517	1.5	1.366	SUBCELLULAR LOCATION: Mitochondrion inner membrane {ECO:0000250|UniProtKB:P00415}; Multi-pass membrane protein {ECO:0000250|UniProtKB:P00415}.	x		FUNCTION: Component of the cytochrome c oxidase, the last enzyme in the mitochondrial electron transport chain which drives oxidative phosphorylation. The respiratory chain contains 3 multisubunit complexes succinate dehydrogenase (complex II, CII), ubiquinol-cytochrome c oxidoreductase (cytochrome b-c1 complex, complex III, CIII) and cytochrome c oxidase (complex IV, CIV), that cooperate to tran…
122	NLRX1_RAT	NLR family member X1	Nlrx1	274	108548	1.495	1.5	1.197	SUBCELLULAR LOCATION: Mitochondrion outer membrane {ECO:0000250|UniProtKB:Q86UT6}.	x		FUNCTION: Participates in antiviral signaling. Acts as a negative regulator of MAVS-mediated antiviral responses, through the inhibition of the virus-induced RLH (RIG-like helicase)-MAVS interaction. Instead, promotes autophagy by interacting with TUFM and subsequently recruiting the autophagy-related proteins ATG5 and ATG12. Regulates also MAVS-dependent NLRP3 inflammasome activation to attenuat…
110	GDIB_RAT	Rab GDP dissociation inhibitor beta (Rab GDI beta) (GDI-3) (Guanosine diphosphate dissociation inhibitor 2) (GDI-2)	Gdi2	294	51018	1.49	1.5	1.015	SUBCELLULAR LOCATION: Cytoplasm. Membrane; Peripheral membrane protein.			FUNCTION: GDP-dissociation inhibitor preventing the GDP to GTP exchange of most Rab proteins. By keeping these small GTPases in their inactive GDP-bound form regulates intracellular membrane trafficking. Negatively regulates protein transport to the cilium and ciliogenesis through the inhibition of RAB8A. {ECO:0000250|UniProtKB:P50395}.
352	TPIS_RAT	Triosephosphate isomerase (TIM) (EC 5.3.1.1) (Methylglyoxal synthase) (EC 4.2.3.3) (Triose-phosphate isomerase)	Tpi1	66	27345	1.481	1.5		SUBCELLULAR LOCATION: Cytoplasm {ECO:0000255|PROSITE-ProRule:PRU10127}.		PATHWAY: Carbohydrate degradation; glycolysis; D-glyceraldehyde 3-phosphate from glycerone phosphate: step 1/1. {ECO:0000255|PROSITE-ProRule:PRU10127}.; PATHWAY: Carbohydrate biosynthesis; gluconeogenesis. {ECO:0000255|PROSITE-ProRule:PRU10127}.	FUNCTION: Triosephosphate isomerase is an extremely efficient metabolic enzyme that catalyzes the interconversion between dihydroxyacetone phosphate (DHAP) and D-glyceraldehyde-3-phosphate (G3P) in glycolysis and gluconeogenesis. {ECO:0000250|UniProtKB:P00939}.; FUNCTION: It is also responsible for the non-negligible production of methylglyoxal a reactive cytotoxic side-product that modifies and …
227	FETUA_RAT	Alpha-2-HS-glycoprotein (59 kDa bone sialic acid-containing protein) (BSP) (Fetuin-A) (Glycoprotein PP63)	Ahsg	128	38757	1.48	1.5	1.167	SUBCELLULAR LOCATION: Secreted.			FUNCTION: Could inhibit both insulin-receptor tyrosine kinase activity and insulin-stimulated receptor autophosphorylation and, concomitantly, antagonize the mitogenic effect of the hormone in cultured rat hepatoma cells.
121	DHE3_RAT	Glutamate dehydrogenase 1, mitochondrial (GDH 1) (EC 1.4.1.3) (Memory-related gene 2 protein) (MRG-2)	Glud1	275	61719	1.477	1.5	1.042	SUBCELLULAR LOCATION: Mitochondrion {ECO:0000250|UniProtKB:P00367}. Endoplasmic reticulum {ECO:0000250|UniProtKB:P00367}. Note=Mostly translocates into the mitochondria, only a small amount of the protein localizes to the endoplasmic reticulum. {ECO:0000250|UniProtKB:P00367}.	x		FUNCTION: Mitochondrial glutamate dehydrogenase that converts L-glutamate into alpha-ketoglutarate. Plays a key role in glutamine anaplerosis by producing alpha-ketoglutarate, an important intermediate in the tricarboxylic acid cycle (By similarity). Plays a role in insulin homeostasis (By similarity). May be involved in learning and memory reactions by increasing the turnover of the excitatory n…
169	RS27A_RAT	Ubiquitin-ribosomal protein eS31 fusion protein (Ubiquitin carboxyl extension protein 80) [Cleaved into: Ubiquitin; Small ribosomal subunit protein eS31 (40S ribosomal protein S27a)]	Rps27a	173	18282	0.6825	-1.5	1.043	SUBCELLULAR LOCATION: [Ubiquitin]: Cytoplasm {ECO:0000250}. Nucleus {ECO:0000250}.; SUBCELLULAR LOCATION: [Small ribosomal subunit protein eS31]: Nucleus, nucleolus {ECO:0000250|UniProtKB:P62979}.			FUNCTION: [Ubiquitin]: Exists either covalently attached to another protein, or free (unanchored). When covalently bound, it is conjugated to target proteins via an isopeptide bond either as a monomer (monoubiquitin), a polymer linked via different Lys residues of the ubiquitin (polyubiquitin chains) or a linear polymer linked via the initiator Met of the ubiquitin (linear polyubiquitin chains). …
398	2AAB_RAT	Serine/threonine-protein phosphatase 2A 65 kDa regulatory subunit A beta isoform (PP2A subunit A isoform PR65-beta) (PP2A subunit A isoform R1-beta)	Ppp2r1b	50	66649	0.6778	-1.5					FUNCTION: The PR65 subunit of protein phosphatase 2A serves as a scaffolding molecule to coordinate the assembly of the catalytic subunit and a variable regulatory B subunit. {ECO:0000250}.
297	LDHB_RAT	L-lactate dehydrogenase B chain (LDH-B) (EC 1.1.1.27) (LDH heart subunit) (LDH-H)	Ldhb	89	36874	0.6753	-1.5	1.02	SUBCELLULAR LOCATION: Cytoplasm. Mitochondrion inner membrane {ECO:0000250|UniProtKB:P07195}; Peripheral membrane protein {ECO:0000305}.	x	PATHWAY: Fermentation; pyruvate fermentation to lactate; (S)-lactate from pyruvate: step 1/1. {ECO:0000250|UniProtKB:P07195}.	FUNCTION: Interconverts simultaneously and stereospecifically pyruvate and lactate with concomitant interconversion of NADH and NAD(+). {ECO:0000250|UniProtKB:P07195}.
146	KAP0_RAT	cAMP-dependent protein kinase type I-alpha regulatory subunit [Cleaved into: cAMP-dependent protein kinase type I-alpha regulatory subunit, N-terminally processed]	Prkar1a	203	43296	0.6707	-1.5	1.117	SUBCELLULAR LOCATION: Cell membrane {ECO:0000250}.			FUNCTION: Regulatory subunit of the cAMP-dependent protein kinases involved in cAMP signaling in cells. {ECO:0000250}.
189	LIPL_RAT	Lipoprotein lipase (LPL) (EC 3.1.1.34) (Phospholipase A1) (EC 3.1.1.32)	Lpl	150	53619	0.6687	-1.5		SUBCELLULAR LOCATION: Cell membrane {ECO:0000250|UniProtKB:P11151}; Peripheral membrane protein {ECO:0000250|UniProtKB:P11151}; Extracellular side {ECO:0000250|UniProtKB:P11151}. Secreted {ECO:0000250|UniProtKB:P11151}. Secreted, extracellular space, extracellular matrix {ECO:0000250|UniProtKB:P11151}. Note=Newly synthesized LPL binds to cell surface heparan proteoglycans and is then released by …			FUNCTION: Key enzyme in triglyceride metabolism (By similarity). Catalyzes the hydrolysis of triglycerides from circulating chylomicrons and very low density lipoproteins (VLDL), and thereby plays an important role in lipid clearance from the blood stream, lipid utilization and storage (By similarity). Although it has both phospholipase and triglyceride lipase activities it is primarily a triglyc…
176	GIMA4_RAT	GTPase IMAP family member 4 (Immunity-associated nucleotide 1 protein) (IAN-1) (Immunity-associated protein 4)	Gimap4	165	36085	0.6688	-1.5	1.038	SUBCELLULAR LOCATION: Cytoplasm, cytosol {ECO:0000250|UniProtKB:Q99JY3}.			FUNCTION: During thymocyte development, may play a role in the regulation of apoptosis (By similarity). GTPase which exhibits a higher affinity for GDP than for GTP (By similarity). {ECO:0000250, ECO:0000250|UniProtKB:Q99JY3}.
63	CLH1_RAT	Clathrin heavy chain 1	Cltc	494	193187	0.6667	-1.5	1.043	SUBCELLULAR LOCATION: Cytoplasmic vesicle membrane; Peripheral membrane protein; Cytoplasmic side. Membrane, coated pit; Peripheral membrane protein; Cytoplasmic side. Melanosome {ECO:0000250}. Cytoplasm, cytoskeleton, spindle {ECO:0000269|PubMed:15858577}. Note=Cytoplasmic face of coated pits and vesicles. In complex with TACC3 and CKAP5 (forming the TACC3/ch-TOG/clathrin complex) localized to i…			FUNCTION: Clathrin is the major protein of the polyhedral coat of coated pits and vesicles. Two different adapter protein complexes link the clathrin lattice either to the plasma membrane or to the trans-Golgi network (By similarity). Acts as a component of the TACC3/ch-TOG/clathrin complex proposed to contribute to stabilization of kinetochore fibers of the mitotic spindle by acting as inter-mic…
190	HSPB2_RAT	Heat shock protein beta-2 (HspB2)	Hspb2	149	20391	0.6643	-1.5	1.29	SUBCELLULAR LOCATION: Cytoplasm {ECO:0000250}. Nucleus {ECO:0000250}. Note=Localizes to nuclear foci. {ECO:0000250}.			FUNCTION: May regulate the kinase DMPK. {ECO:0000250}.
47	DNM1L_RAT	Dynamin-1-like protein (EC 3.6.5.5) (Dynamin-like protein)	Dnm1l	682	84369	0.6645	-1.5	1.064	SUBCELLULAR LOCATION: Cytoplasm, cytosol {ECO:0000269|PubMed:12861026, ECO:0000269|PubMed:22745122}. Golgi apparatus {ECO:0000250}. Endomembrane system {ECO:0000250|UniProtKB:Q8K1M6}; Peripheral membrane protein {ECO:0000250|UniProtKB:Q8K1M6}. Mitochondrion outer membrane {ECO:0000269|PubMed:12861026, ECO:0000269|PubMed:22745122}; Peripheral membrane protein {ECO:0000250|UniProtKB:Q8K1M6}. Peroxi…	x		FUNCTION: Functions in mitochondrial and peroxisomal division (PubMed:11553726, PubMed:12499366, PubMed:12861026, PubMed:17301055, PubMed:18250306). Mediates membrane fission through oligomerization into membrane-associated tubular structures that wrap around the scission site to constrict and sever the mitochondrial membrane through a GTP hydrolysis-dependent mechanism (PubMed:11553726). The spe…
349	UBA1_RAT	Ubiquitin-like modifier-activating enzyme 1 (EC 6.2.1.45) (Ubiquitin-activating enzyme E1)	Uba1	68	118910	0.656	-1.5	1.265	SUBCELLULAR LOCATION: Cytoplasm {ECO:0000250|UniProtKB:P22314}. Mitochondrion {ECO:0000250|UniProtKB:P22314}. Nucleus {ECO:0000250|UniProtKB:P22314}.	x	PATHWAY: Protein modification; protein ubiquitination. {ECO:0000250|UniProtKB:P22314}.	FUNCTION: Catalyzes the first step in ubiquitin conjugation to mark cellular proteins for degradation through the ubiquitin-proteasome system. Activates ubiquitin by first adenylating its C-terminal glycine residue with ATP, and thereafter linking this residue to the side chain of a cysteine residue in E1, yielding a ubiquitin-E1 thioester and free AMP. Essential for the formation of radiation-in…
333	ARF1_RAT	ADP-ribosylation factor 1 (EC 3.6.5.2)	Arf1	72	20741	0.6518	-1.5	1.116	SUBCELLULAR LOCATION: Golgi apparatus membrane {ECO:0000269|PubMed:23889934}; Lipid-anchor {ECO:0000250|UniProtKB:P84080}; Cytoplasmic side {ECO:0000305}. Synapse, synaptosome {ECO:0000269|PubMed:23889934}. Postsynaptic density {ECO:0000269|PubMed:23889934}. Note=In the GDP-bound form, associates transiently with the membranes via its myristoylated N-terminus where guanine nucleotide-exchange fac…			FUNCTION: Small GTPase involved in protein trafficking between different compartments (By similarity). Modulates vesicle budding and uncoating within the Golgi complex (By similarity). In its GTP-bound form, triggers the recruitment of coatomer proteins to the Golgi membrane (By similarity). The hydrolysis of ARF1-bound GTP, which is mediated by ARFGAPs proteins, is required for dissociation of c…
444	SND1_RAT	Staphylococcal nuclease domain-containing protein 1 (EC 3.1.31.1) (100 kDa coactivator) (SND p102) (p100 co-activator) (p105 coactivator)	Snd1	41	102573	0.6498	-1.5		SUBCELLULAR LOCATION: Cytoplasm {ECO:0000250|UniProtKB:Q7KZF4}. Nucleus {ECO:0000250|UniProtKB:Q7KZF4}. Melanosome {ECO:0000250|UniProtKB:Q7KZF4}. Note=In IL-4 stimulated cells colocalizes with STAT6 in the nucleus. {ECO:0000250|UniProtKB:Q7KZF4}.			FUNCTION: Endonuclease that mediates miRNA decay of both protein-free and AGO2-loaded miRNAs (By similarity). As part of its function in miRNA decay, regulates mRNAs involved in G1-to-S phase transition (By similarity). Functions as a bridging factor between STAT6 and the basal transcription factor (By similarity). Plays a role in PIM1 regulation of MYB activity (By similarity). Functions as a tr…
410	ENOB_RAT	Beta-enolase (EC 4.2.1.11) (2-phospho-D-glycerate hydro-lyase) (Enolase 3) (Muscle-specific enolase) (MSE) (Skeletal muscle enolase)	Eno3	47	47326	0.6475	-1.5		SUBCELLULAR LOCATION: Cytoplasm. Note=Localized to the Z line. Some colocalization with CKM at M-band (By similarity). {ECO:0000250}.		PATHWAY: Carbohydrate degradation; glycolysis; pyruvate from D-glyceraldehyde 3-phosphate: step 4/5. {ECO:0000305|PubMed:8594891}.	FUNCTION: Glycolytic enzyme that catalyzes the conversion of 2-phosphoglycerate to phosphoenolpyruvate. Appears to have a function in striated muscle development and regeneration. {ECO:0000269|PubMed:8594891}.
357	SLMAP_RAT	Sarcolemmal membrane-associated protein	Slmap	65	99018	0.6464	-1.5	1.056	SUBCELLULAR LOCATION: Cell membrane, sarcolemma {ECO:0000269|PubMed:15591093}; Single-pass type IV membrane protein {ECO:0000269|PubMed:15591093}. Cytoplasm, cytoskeleton, microtubule organizing center, centrosome {ECO:0000250}. Note=Distributed in the transverse tubules and near the junctional sarcoplasmic reticulum. Detected along the Z-lines and M-lines in cardiomyocytes. Membrane-associated (…			FUNCTION: May play a role during myoblast fusion. {ECO:0000250}.
179	CAND1_RAT	Cullin-associated NEDD8-dissociated protein 1 (Cullin-associated and neddylation-dissociated protein 1) (TBP-interacting protein of 120 kDa A) (TBP-interacting protein 120A) (p120 CAND1)	Cand1	164	137985	0.6438	-1.6	1.539	SUBCELLULAR LOCATION: Cytoplasm {ECO:0000250|UniProtKB:Q86VP6}. Nucleus {ECO:0000250|UniProtKB:Q86VP6}. Note=Predominantly cytoplasmic. {ECO:0000250|UniProtKB:Q86VP6}.			FUNCTION: Key assembly factor of SCF (SKP1-CUL1-F-box protein) E3 ubiquitin ligase complexes that promotes the exchange of the substrate-recognition F-box subunit in SCF complexes, thereby playing a key role in the cellular repertoire of SCF complexes. Acts as a F-box protein exchange factor. The exchange activity of CAND1 is coupled with cycles of neddylation conjugation: in the deneddylated sta…
133	HS90B_RAT	Heat shock protein HSP 90-beta (Heat shock 84 kDa) (HSP 84) (HSP84)	Hsp90ab1	230	83571	0.643	-1.6	1.171	SUBCELLULAR LOCATION: Cytoplasm {ECO:0000269|PubMed:8663025}. Melanosome {ECO:0000250|UniProtKB:P08238}. Nucleus {ECO:0000250|UniProtKB:P08238}. Secreted {ECO:0000250|UniProtKB:P08238}. Cell membrane {ECO:0000250|UniProtKB:P08238}. Dynein axonemal particle {ECO:0000250|UniProtKB:Q6AZV1}. Note=Translocates with BIRC2 from the nucleus to the cytoplasm during differentiation. Secreted when associate…			FUNCTION: Molecular chaperone that promotes the maturation, structural maintenance and proper regulation of specific target proteins involved for instance in cell cycle control and signal transduction. Undergoes a functional cycle linked to its ATPase activity. This cycle probably induces conformational changes in the client proteins, thereby causing their activation. Interacts dynamically with v…
202	FLOT1_RAT	Flotillin-1 (Reggie-2) (REG-2)	Flot1	141	47755	0.6277	-1.6	1.075	SUBCELLULAR LOCATION: Cell membrane {ECO:0000250|UniProtKB:O75955}; Peripheral membrane protein {ECO:0000250|UniProtKB:O75955}. Endosome {ECO:0000250|UniProtKB:O75955}. Membrane, caveola {ECO:0000250|UniProtKB:O08917}; Peripheral membrane protein {ECO:0000250|UniProtKB:O08917}. Melanosome {ECO:0000250|UniProtKB:O75955}. Membrane raft {ECO:0000250|UniProtKB:O75955}. Note=Identified by mass spectro…			FUNCTION: May act as a scaffolding protein within caveolar membranes, functionally participating in formation of caveolae or caveolae-like vesicles.
108	ADCK3_RAT			301	72750	0.627	-1.6	1.15
82	CO3_RAT	Complement C3 [Cleaved into: Complement C3 beta chain; C3-beta-c (C3bc) (Neutrophil chemotactic factor-2) (ENCF-2); Complement C3 alpha chain; C3a anaphylatoxin (Neutrophil chemotactic factor-1) (ENCF-1); Acylation stimulating protein (ASP) (C3adesArg); Complement C3b alpha' chain; Complement C3c alpha' chain fragment 1; Complement C3dg fragment; Complement C3g fragment; Complement C3d fragment; …	C3	392	187825	0.6265	-1.6	1.082	SUBCELLULAR LOCATION: Secreted.			FUNCTION: C3 plays a central role in the activation of the complement system. Its processing by C3 convertase is the central reaction in both classical and alternative complement pathways. After activation C3b can bind covalently, via its reactive thioester, to cell surface carbohydrates or immune aggregates. {ECO:0000269|PubMed:8352775}.; FUNCTION: Derived from proteolytic degradation of complem…
203	CX6C2_RAT	Cytochrome c oxidase subunit 6C-2 (Cytochrome c oxidase polypeptide VIc-2)	Cox6c2	141	8449	0.6166	-1.6	1.06	SUBCELLULAR LOCATION: Mitochondrion inner membrane {ECO:0000250|UniProtKB:P04038}; Single-pass membrane protein {ECO:0000250|UniProtKB:P04038}.	x	PATHWAY: Energy metabolism; oxidative phosphorylation. {ECO:0000250|UniProtKB:P04038}.	FUNCTION: Component of the cytochrome c oxidase, the last enzyme in the mitochondrial electron transport chain which drives oxidative phosphorylation. The respiratory chain contains 3 multisubunit complexes succinate dehydrogenase (complex II, CII), ubiquinol-cytochrome c oxidoreductase (cytochrome b-c1 complex, complex III, CIII) and cytochrome c oxidase (complex IV, CIV), that cooperate to tran…
313	RS3_RAT	Small ribosomal subunit protein uS3 (EC 4.2.99.18) (40S ribosomal protein S3)	Rps3	81	26828	0.6145	-1.6	1.223	SUBCELLULAR LOCATION: Cytoplasm {ECO:0000250|UniProtKB:P23396}. Nucleus {ECO:0000250|UniProtKB:P23396}. Nucleus, nucleolus {ECO:0000250|UniProtKB:P23396}. Mitochondrion inner membrane {ECO:0000250|UniProtKB:P23396}; Peripheral membrane protein {ECO:0000250|UniProtKB:P23396}. Cytoplasm, cytoskeleton, spindle {ECO:0000250|UniProtKB:P23396}. Note=In normal cells, located mainly in the cytoplasm with…	x		FUNCTION: Component of the small ribosomal subunit (By similarity). The ribosome is a large ribonucleoprotein complex responsible for the synthesis of proteins in the cell (By similarity). Has endonuclease activity and plays a role in repair of damaged DNA (PubMed:7775413). Cleaves phosphodiester bonds of DNAs containing altered bases with broad specificity and cleaves supercoiled DNA more effici…
255	AKT1_RAT	RAC-alpha serine/threonine-protein kinase (EC 2.7.11.1) (Protein kinase B) (PKB) (Protein kinase B alpha) (PKB alpha) (RAC-PK-alpha)	Akt1	111	56099	0.6112	-1.6	1.061	SUBCELLULAR LOCATION: Cytoplasm {ECO:0000250|UniProtKB:P31750}. Nucleus {ECO:0000250|UniProtKB:P31750}. Cell membrane {ECO:0000250|UniProtKB:P31750}. Note=Nucleus after activation by integrin-linked protein kinase 1 (ILK1). Nuclear translocation is enhanced by interaction with TCL1A (By similarity). Phosphorylation on Tyr-176 by TNK2 results in its localization to the cell membrane where it is ta…	x		FUNCTION: AKT1 is one of 3 closely related serine/threonine-protein kinases (AKT1, AKT2 and AKT3) called the AKT kinase, and which regulate many processes including metabolism, proliferation, cell survival, growth and angiogenesis (PubMed:11882383, PubMed:21620960, PubMed:21432781). This is mediated through serine and/or threonine phosphorylation of a range of downstream substrates (PubMed:118823…
316	EIF3C_RAT	Eukaryotic translation initiation factor 3 subunit C (eIF3c) (Eukaryotic translation initiation factor 3 subunit 8) (eIF3 p110)	Eif3c	79	106053	0.6109	-1.6		SUBCELLULAR LOCATION: Cytoplasm {ECO:0000255|HAMAP-Rule:MF_03002}.			FUNCTION: Component of the eukaryotic translation initiation factor 3 (eIF-3) complex, which is required for several steps in the initiation of protein synthesis. The eIF-3 complex associates with the 40S ribosome and facilitates the recruitment of eIF-1, eIF-1A, eIF-2:GTP:methionyl-tRNAi and eIF-5 to form the 43S pre-initiation complex (43S PIC). The eIF-3 complex stimulates mRNA recruitment to …
285	GTR4_RAT			91	55088	0.609	-1.6	1.043
154	NSF1C_RAT	NSFL1 cofactor p47 (XY body-associated protein XY40) (p97 cofactor p47)	Nsfl1c	195	40655	0.6041	-1.7	1.085	SUBCELLULAR LOCATION: Nucleus {ECO:0000269|PubMed:12810701}. Golgi apparatus, Golgi stack {ECO:0000269|PubMed:12810701, ECO:0000269|PubMed:9214505}. Chromosome {ECO:0000269|PubMed:1495983}. Cytoplasm, cytoskeleton, microtubule organizing center, centrosome {ECO:0000269|PubMed:23649807}. Note=Predominantly nuclear in interphase cells (PubMed:12810701). Bound to the axial elements of sex chromosome…			FUNCTION: Reduces the ATPase activity of VCP (PubMed:9824302, PubMed:9214505). Necessary for the fragmentation of Golgi stacks during mitosis and for VCP-mediated reassembly of Golgi stacks after mitosis (PubMed:12411482). May play a role in VCP-mediated formation of transitional endoplasmic reticulum (tER) (PubMed:10930451). Inhibits the activity of CTSL (in vitro) (By similarity). Together with…
367	DYN2_RAT	Dynamin-2 (EC 3.6.5.5)	Dnm2	62	98511	0.6042	-1.7	1.284	SUBCELLULAR LOCATION: Cytoplasm, cytoskeleton {ECO:0000269|PubMed:21210813}. Cytoplasmic vesicle, clathrin-coated vesicle {ECO:0000269|PubMed:9438853}. Cell projection, uropodium {ECO:0000250|UniProtKB:P50570}. Endosome {ECO:0000250|UniProtKB:P50570}. Cytoplasm, cytoskeleton, microtubule organizing center, centrosome {ECO:0000269|PubMed:15048127}. Cytoplasm, cytoskeleton, microtubule organizing c…			FUNCTION: Catalyzes the hydrolysis of GTP and utilizes this energy to mediate vesicle scission at plasma membrane during endocytosis and filament remodeling at many actin structures during organization of the actin cytoskeleton (PubMed:19605363, PubMed:19995918, PubMed:35620056). Plays an important role in vesicular trafficking processes, namely clathrin-mediated endocytosis (CME), exocytic and c…
74	EF1A2_RAT	Elongation factor 1-alpha 2 (EF-1-alpha-2) (Eukaryotic elongation factor 1 A-2) (eEF1A-2) (Statin-S1)	Eef1a2	458	50764	0.6012	-1.7	1.051	SUBCELLULAR LOCATION: Nucleus.			FUNCTION: This protein promotes the GTP-dependent binding of aminoacyl-tRNA to the A-site of ribosomes during protein biosynthesis.
232	CRYAB_RAT	Alpha-crystallin B chain (Alpha(B)-crystallin)	Cryab	125	20076	0.5948	-1.7	1.034	SUBCELLULAR LOCATION: Cytoplasm {ECO:0000250|UniProtKB:P02511}. Nucleus {ECO:0000250|UniProtKB:P02511}. Secreted {ECO:0000250|UniProtKB:P02511}. Lysosome {ECO:0000250|UniProtKB:P23927}. Note=Translocates to the nucleus during heat shock and resides in sub-nuclear structures known as SC35 speckles or nuclear splicing speckles. Localizes at the Z-bands and the intercalated disk in cardiomyocytes. C…	x		FUNCTION: May contribute to the transparency and refractive index of the lens. Has chaperone-like activity, preventing aggregation of various proteins under a wide range of stress conditions. In lens epithelial cells, stabilizes the ATP6V1A protein, preventing its degradation by the proteasome (By similarity). {ECO:0000250|UniProtKB:P23927}.
308	ARHL1_RAT	Inactive ADP-ribosyltransferase ARH2 (ADP-ribosylhydrolase-like protein 1) ([Protein ADP-ribosylarginine] hydrolase-like protein 1)	Adprhl1	82	40365	0.5949	-1.7	1.05	SUBCELLULAR LOCATION: Cytoplasm, myofibril, sarcomere {ECO:0000250|UniProtKB:Q6AZR2}.			FUNCTION: Required for myofibril assembly and outgrowth of the cardiac chambers in the developing heart (By similarity). Appears to be catalytically inactive, showing no activity against O-acetyl-ADP-ribose (By similarity). {ECO:0000250|UniProtKB:Q6AZR2, ECO:0000250|UniProtKB:Q8BGK2}.
182	GELS_RAT	Gelsolin (Actin-depolymerizing factor) (ADF) (Brevin)	Gsn	159	86413	0.5832	-1.7	1.018	SUBCELLULAR LOCATION: [Isoform 1]: Secreted {ECO:0000250}.; SUBCELLULAR LOCATION: [Isoform 2]: Cytoplasm, cytoskeleton {ECO:0000250}. Note=A cytoplasmic form may also exist. {ECO:0000250}.			FUNCTION: Calcium-regulated, actin-modulating protein that binds to the plus (or barbed) ends of actin monomers or filaments, preventing monomer exchange (end-blocking or capping). It can promote the assembly of monomers into filaments (nucleation) as well as sever filaments already formed (By similarity). Plays a role in ciliogenesis (By similarity). {ECO:0000250|UniProtKB:P06396}.
40	DYHC1_RAT	Cytoplasmic dynein 1 heavy chain 1 (Cytoplasmic dynein heavy chain 1) (Dynein heavy chain, cytosolic) (MAP 1C)	Dync1h1	801	534653	0.5808	-1.7	1.054	SUBCELLULAR LOCATION: Cytoplasm, cytoskeleton.			FUNCTION: Cytoplasmic dynein 1 acts as a motor for the intracellular retrograde motility of vesicles and organelles along microtubules. Dynein has ATPase activity; the force-producing power stroke is thought to occur on release of ADP. Plays a role in mitotic spindle assembly and metaphase plate congression. {ECO:0000250|UniProtKB:Q14204}.
405	PIPNA_RAT	Phosphatidylinositol transfer protein alpha isoform (PI-TP-alpha) (PtdIns transfer protein alpha) (PtdInsTP alpha)	Pitpna	47	32115	0.5787	-1.7	1.016	SUBCELLULAR LOCATION: Cytoplasm {ECO:0000250|UniProtKB:P53810}. Nucleus {ECO:0000250|UniProtKB:P53810}.			FUNCTION: Catalyzes the transfer of phosphatidylinositol (PI) and phosphatidylcholine (PC) between membranes (PubMed:7568025, PubMed:18636990). Shows a preference for PI and PC containing shorter saturated or monosaturated acyl chains at the sn-1 and sn-2 positions (By similarity). Preference order for PC is C16:1 > C16:0 > C18:1 > C18:0 > C20:4 and for PI is C16:1 > C16:0 > C18:1 > C18:0 > C20:4…
304	BZW2_RAT			83	48247	0.5766	-1.7	1.005
58	LAMB2_RAT	Laminin subunit beta-2 (Laminin chain B3) (Laminin-11 subunit beta) (Laminin-14 subunit beta) (Laminin-15 subunit beta) (Laminin-3 subunit beta) (Laminin-4 subunit beta) (Laminin-7 subunit beta) (Laminin-9 subunit beta) (S-laminin subunit beta) (S-LAM beta)	Lamb2	533	203474	0.5725	-1.7	1.083	SUBCELLULAR LOCATION: Secreted, extracellular space, extracellular matrix, basement membrane.			FUNCTION: Binding to cells via a high affinity receptor, laminin is thought to mediate the attachment, migration and organization of cells into tissues during embryonic development by interacting with other extracellular matrix components.
323	NID2_RAT	Nidogen-2 (NID-2)	Nid2	75	155674	0.5682	-1.8		SUBCELLULAR LOCATION: Secreted, extracellular space, extracellular matrix, basement membrane {ECO:0000250}.			FUNCTION: Cell adhesion glycoprotein. Might be involved in osteoblast differentiation. It probably has a role in cell-extracellular matrix interactions (By similarity). {ECO:0000250}.
77	G3P_RAT	Glyceraldehyde-3-phosphate dehydrogenase (GAPDH) (EC 1.2.1.12) (38 kDa BFA-dependent ADP-ribosylation substrate) (BARS-38) (Peptidyl-cysteine S-nitrosylase GAPDH) (EC 2.6.99.-)	Gapdh	441	36090	0.5656	-1.8	1.063	SUBCELLULAR LOCATION: Cytoplasm, cytosol {ECO:0000269|PubMed:15312048, ECO:0000269|PubMed:15951807, ECO:0000269|PubMed:19607794}. Cytoplasm, cytoskeleton {ECO:0000269|PubMed:15312048}. Nucleus {ECO:0000269|PubMed:15951807, ECO:0000269|PubMed:19607794, ECO:0000269|PubMed:20972425}. Note=Translocates to the nucleus following S-nitrosylation and interaction with SIAH1, which contains a nuclear local…		PATHWAY: Carbohydrate degradation; glycolysis; pyruvate from D-glyceraldehyde 3-phosphate: step 1/5.	FUNCTION: Has both glyceraldehyde-3-phosphate dehydrogenase and nitrosylase activities, thereby playing a role in glycolysis and nuclear functions, respectively (PubMed:17934141, PubMed:15951807, PubMed:20972425). Glyceraldehyde-3-phosphate dehydrogenase is a key enzyme in glycolysis that catalyzes the first step of the pathway by converting D-glyceraldehyde 3-phosphate (G3P) into 3-phospho-D-gly…
245	AIP_RAT	AH receptor-interacting protein (AIP) (Aryl-hydrocarbon receptor-interacting protein) (Immunophilin XAP2)	Aip	119	37974	0.5534	-1.8	1.448	SUBCELLULAR LOCATION: Cytoplasm {ECO:0000250}.			FUNCTION: May play a positive role in AHR-mediated (aromatic hydrocarbon receptor) signaling, possibly by influencing its receptivity for ligand and/or its nuclear targeting. {ECO:0000250}.
213	PAHX_RAT	Phytanoyl-CoA dioxygenase, peroxisomal (EC 1.14.11.18) (Phytanic acid oxidase) (Phytanoyl-CoA alpha-hydroxylase) (PhyH)	Phyh	135	39077	0.5487	-1.8	1.027	SUBCELLULAR LOCATION: Peroxisome {ECO:0000269|PubMed:10588950}.		PATHWAY: Lipid metabolism; fatty acid metabolism.	FUNCTION: Catalyzes the 2-hydroxylation of racemic phytanoyl-CoA and the isomers of 3-methylhexadecanoyl-CoA (PubMed:10588950, PubMed:10744784). Shows activity also towards a variety of other mono-branched 3-methylacyl-CoA esters (with a chain length of at least seven carbon atoms) and straight-chain acyl-CoA esters (with a chain length longer than four carbon atoms) (By similarity). Does not hyd…
19	PLEC_RAT	Plectin (PCN) (PLTN) (Plectin-1)	Plec	1404	535152	0.5489	-1.8	1.136	SUBCELLULAR LOCATION: Cytoplasm, cytoskeleton {ECO:0000250|UniProtKB:Q15149}. Cell junction, hemidesmosome {ECO:0000250|UniProtKB:Q15149}.			FUNCTION: Interlinks intermediate filaments with microtubules and microfilaments and anchors intermediate filaments to desmosomes or hemidesmosomes. May be involved not only in the cross-linking and stabilization of cytoskeletal intermediate filaments network, but also in the regulation of their dynamics.
16	TBB5_RAT	Tubulin beta-5 chain	Tubb5	1604	50095	0.5454	-1.8	1.072	SUBCELLULAR LOCATION: Cytoplasm, cytoskeleton {ECO:0000250|UniProtKB:P07437}.			FUNCTION: Tubulin is the major constituent of microtubules, a cylinder consisting of laterally associated linear protofilaments composed of alpha- and beta-tubulin heterodimers. Microtubules grow by the addition of GTP-tubulin dimers to the microtubule end, where a stabilizing cap forms. Below the cap, tubulin dimers are in GDP-bound state, owing to GTPase activity of alpha-tubulin.
360	ILK_RAT	Integrin-linked protein kinase (EC 2.7.11.1) (59 kDa serine/threonine-protein kinase) (Beta-integrin-linked kinase) (ILK-1) (ILK-2) (p59ILK)	Ilk	64	51853	0.5451	-1.8		SUBCELLULAR LOCATION: Cell junction, focal adhesion {ECO:0000250|UniProtKB:Q13418}. Cell membrane {ECO:0000250|UniProtKB:Q13418}; Peripheral membrane protein {ECO:0000250|UniProtKB:Q13418}; Cytoplasmic side {ECO:0000250|UniProtKB:Q13418}. Cell projection, lamellipodium {ECO:0000250|UniProtKB:O55222}. Cytoplasm, myofibril, sarcomere {ECO:0000250|UniProtKB:Q13418}.			FUNCTION: Receptor-proximal protein kinase regulating integrin-mediated signal transduction. May act as a mediator of inside-out integrin signaling. Focal adhesion protein part of the complex ILK-PINCH. This complex is considered to be one of the convergence points of integrin- and growth factor-signaling pathway. Could be implicated in mediating cell architecture, adhesion to integrin substrates…
441	EF1G_RAT	Elongation factor 1-gamma (EF-1-gamma) (eEF-1B gamma)	Eef1g	42	50371	0.5438	-1.8					FUNCTION: Probably plays a role in anchoring the complex to other cellular components.
55	VINC_RAT	Vinculin (Metavinculin)	Vcl	591	117112	0.5434	-1.8	1.06	SUBCELLULAR LOCATION: Cell membrane {ECO:0000250|UniProtKB:P12003}; Peripheral membrane protein {ECO:0000250|UniProtKB:P12003}; Cytoplasmic side {ECO:0000250|UniProtKB:P12003}. Cell junction, adherens junction {ECO:0000250|UniProtKB:P12003}. Cell junction, focal adhesion {ECO:0000250|UniProtKB:P12003}. Cytoplasm, cytoskeleton {ECO:0000269|PubMed:19343716}. Cell membrane, sarcolemma {ECO:0000250|U…			FUNCTION: Actin filament (F-actin)-binding protein involved in cell-matrix adhesion and cell-cell adhesion. Regulates cell-surface E-cadherin expression and potentiates mechanosensing by the E-cadherin complex. May also play important roles in cell morphology and locomotion. {ECO:0000250|UniProtKB:P18206}.
16	TBB4B_RAT	Tubulin beta-4B chain (Tubulin beta-2C chain)	Tubb4b	1507	50225	0.5426	-1.8	1.062	SUBCELLULAR LOCATION: Cytoplasm, cytoskeleton {ECO:0000250}.			FUNCTION: Tubulin is the major constituent of microtubules, a cylinder consisting of laterally associated linear protofilaments composed of alpha- and beta-tubulin heterodimers. Microtubules grow by the addition of GTP-tubulin dimers to the microtubule end, where a stabilizing cap forms. Below the cap, tubulin dimers are in GDP-bound state, owing to GTPase activity of alpha-tubulin.
235	IF4A2_RAT	Eukaryotic initiation factor 4A-II (eIF-4A-II) (eIF4A-II) (EC 3.6.4.13) (ATP-dependent RNA helicase eIF4A-2)	Eif4a2	123	46601	0.5339	-1.9	1.109				FUNCTION: ATP-dependent RNA helicase which is a subunit of the eIF4F complex involved in cap recognition and is required for mRNA binding to ribosome. In the current model of translation initiation, eIF4A unwinds RNA secondary structures in the 5'-UTR of mRNAs which is necessary to allow efficient binding of the small ribosomal subunit, and subsequent scanning for the initiator codon (By similari…
13	ADT1_RAT	ADP/ATP translocase 1 (ADP,ATP carrier protein 1) (Adenine nucleotide translocator 1) (ANT 1) (Solute carrier family 25 member 4)	Slc25a4	1929	33196	0.5319	-1.9	2.12	SUBCELLULAR LOCATION: Mitochondrion inner membrane {ECO:0000250|UniProtKB:P12235}; Multi-pass membrane protein {ECO:0000255}. Membrane {ECO:0000250|UniProtKB:P12235}; Multi-pass membrane protein {ECO:0000255}. Note=The complex formed with ARL2BP, ARL2 and SLC25A4/ANT1 is expressed in mitochondria (By similarity). May localize to non-mitochondrial membranes (By similarity). {ECO:0000250|UniProtKB:…	x		FUNCTION: ADP:ATP antiporter that mediates import of ADP into the mitochondrial matrix for ATP synthesis, and export of ATP out to fuel the cell (By similarity). Cycles between the cytoplasmic-open state (c-state) and the matrix-open state (m-state): operates by the alternating access mechanism with a single substrate-binding site intermittently exposed to either the cytosolic (c-state) or matrix…
109	AT1A1_RAT	Sodium/potassium-transporting ATPase subunit alpha-1 (Na(+)/K(+) ATPase alpha-1 subunit) (EC 7.2.2.13) (Sodium pump subunit alpha-1)	Atp1a1	299	114293	0.5274	-1.9	1.088	SUBCELLULAR LOCATION: Basolateral cell membrane {ECO:0000269|PubMed:16914892}; Multi-pass membrane protein {ECO:0000255}. Cell membrane, sarcolemma {ECO:0000250|UniProtKB:P05023}; Multi-pass membrane protein {ECO:0000255}. Cell projection, axon {ECO:0000269|PubMed:29499166}. Melanosome {ECO:0000250|UniProtKB:P05023}.			FUNCTION: This is the catalytic component of the active enzyme, which catalyzes the hydrolysis of ATP coupled with the exchange of sodium and potassium ions across the plasma membrane. This action creates the electrochemical gradient of sodium and potassium ions, providing the energy for active transport of various nutrients. {ECO:0000269|PubMed:30388404}.
279	CO9_RAT	Complement component C9	C9	97	63495	0.5271	-1.9	1.18	SUBCELLULAR LOCATION: Secreted {ECO:0000269|PubMed:9212048}. Target cell membrane {ECO:0000269|PubMed:9212048}; Multi-pass membrane protein {ECO:0000250|UniProtKB:P02748}. Note=Secreted as soluble monomer. Oligomerizes at target membranes, forming a pre-pore. A conformation change then leads to the formation of a 100 Angstrom diameter pore. {ECO:0000250|UniProtKB:P02748}.			FUNCTION: Constituent of the membrane attack complex (MAC) that plays a key role in the innate and adaptive immune response by forming pores in the plasma membrane of target cells. C9 is the pore-forming subunit of the MAC. {ECO:0000269|PubMed:9212048}.
265	JPH2_RAT	Junctophilin-2 (JP-2) (Junctophilin type 2) [Cleaved into: Junctophilin-2 N-terminal fragment (JP2NT)]	Jph2	108	74384	0.5247	-1.9	1.044	SUBCELLULAR LOCATION: [Junctophilin-2]: Cell membrane {ECO:0000250|UniProtKB:Q9ET78}; Peripheral membrane protein {ECO:0000250|UniProtKB:Q9ET78}. Sarcoplasmic reticulum membrane {ECO:0000250|UniProtKB:Q9ET78}; Single-pass type IV membrane protein {ECO:0000250|UniProtKB:Q9ET78}. Endoplasmic reticulum membrane {ECO:0000250|UniProtKB:Q9ET78}; Single-pass type IV membrane protein {ECO:0000250|UniProt…			FUNCTION: [Junctophilin-2]: Membrane-binding protein that provides a structural bridge between the plasma membrane and the sarcoplasmic reticulum and is required for normal excitation-contraction coupling in cardiomyocytes. Provides a structural foundation for functional cross-talk between the cell surface and intracellular Ca(2+) release channels by maintaining the 12-15 nm gap between the sarco…
147	TM41B_RAT	Transmembrane protein 41B	Tmem41b	202	32775	0.5227	-1.9	1.162	SUBCELLULAR LOCATION: Endoplasmic reticulum membrane {ECO:0000250|UniProtKB:Q5BJD5}; Multi-pass membrane protein {ECO:0000255}. Endomembrane system {ECO:0000250|UniProtKB:Q5BJD5}. Note=Localized to specific membrane structures termed mitochondria-associated membranes (MAMs) which connect the endoplasmic reticulum (ER) and the mitochondria. {ECO:0000250|UniProtKB:Q5BJD5}.	x		FUNCTION: Phospholipid scramblase involved in lipid homeostasis and membrane dynamics processes. Has phospholipid scramblase activity toward cholesterol and phosphatidylserine, as well as phosphatidylethanolamine and phosphatidylcholine. Required for autophagosome formation: participates in early stages of autophagosome biogenesis at the endoplasmic reticulum (ER) membrane by reequilibrating the …
127	AAPK2_RAT	5'-AMP-activated protein kinase catalytic subunit alpha-2 (AMPK subunit alpha-2) (EC 2.7.11.1) (Acetyl-CoA carboxylase kinase) (ACACA kinase) (Hydroxymethylglutaryl-CoA reductase kinase) (HMGCR kinase) (EC 2.7.11.31)	Prkaa2	255	62788	0.5173	-1.9	1.117	SUBCELLULAR LOCATION: Cytoplasm {ECO:0000250|UniProtKB:Q8BRK8}. Nucleus {ECO:0000250|UniProtKB:P54646}. Note=In response to stress, recruited by p53/TP53 to specific promoters. {ECO:0000250}.			FUNCTION: Catalytic subunit of AMP-activated protein kinase (AMPK), an energy sensor protein kinase that plays a key role in regulating cellular energy metabolism (PubMed:14511394). In response to reduction of intracellular ATP levels, AMPK activates energy-producing pathways and inhibits energy-consuming processes: inhibits protein, carbohydrate and lipid biosynthesis, as well as cell growth and…
13	ADT2_RAT	ADP/ATP translocase 2 (ADP,ATP carrier protein 2) (Adenine nucleotide translocator 2) (ANT 2) (Solute carrier family 25 member 5) [Cleaved into: ADP/ATP translocase 2, N-terminally processed]	Slc25a5	318	33108	0.5163	-1.9	1.284	SUBCELLULAR LOCATION: Mitochondrion inner membrane {ECO:0000250|UniProtKB:P02722}; Multi-pass membrane protein {ECO:0000255}. Membrane {ECO:0000250|UniProtKB:P05141}; Multi-pass membrane protein {ECO:0000255}. Note=May localize to non-mitochondrial membranes. {ECO:0000250|UniProtKB:P05141}.	x		FUNCTION: ADP:ATP antiporter that mediates import of ADP into the mitochondrial matrix for ATP synthesis, and export of ATP out to fuel the cell (By similarity). Cycles between the cytoplasmic-open state (c-state) and the matrix-open state (m-state): operates by the alternating access mechanism with a single substrate-binding site intermittently exposed to either the cytosolic (c-state) or matrix…
268	RN123_RAT	E3 ubiquitin-protein ligase RNF123 (EC 2.3.2.27) (Kip1 ubiquitination-promoting complex protein 1) (RING finger protein 123)	Rnf123	105	150408	0.5117	-2	1.205	SUBCELLULAR LOCATION: Cytoplasm {ECO:0000250|UniProtKB:Q5XPI4}.		PATHWAY: Protein modification; protein ubiquitination. {ECO:0000250|UniProtKB:Q5XPI4}.	FUNCTION: Catalytic subunit of the KPC complex that acts as E3 ubiquitin-protein ligase. Promotes the ubiquitination and proteasome-mediated degradation of CDKN1B which is the cyclin-dependent kinase inhibitor at the G0-G1 transition of the cell cycle. Also acts as a key regulator of the NF-kappa-B signaling by promoting maturation of the NFKB1 component of NF-kappa-B: acts by catalyzing ubiquiti…
126	KACB_RAT	Ig kappa chain C region, B allele		255	11765	0.511	-2	1.078
204	CAZA2_RAT	F-actin-capping protein subunit alpha-2 (CapZ alpha-2)	Capza2	141	33118	0.5035	-2	1.067				FUNCTION: F-actin-capping proteins bind in a Ca(2+)-independent manner to the fast growing ends of actin filaments (barbed end) thereby blocking the exchange of subunits at these ends. Unlike other capping proteins (such as gelsolin and severin), these proteins do not sever actin filaments (By similarity). {ECO:0000250}.
186	HSPB6_RAT	Heat shock protein beta-6 (HspB6) (Heat shock 20 kDa-like protein p20) (Hsp20)	Hspb6	155	17551	0.5033	-2	1.145	SUBCELLULAR LOCATION: Cytoplasm {ECO:0000250|UniProtKB:O14558}. Nucleus {ECO:0000250|UniProtKB:O14558}. Secreted {ECO:0000250|UniProtKB:O14558}. Note=Translocates to nuclear foci during heat shock. {ECO:0000250|UniProtKB:O14558}.			FUNCTION: Small heat shock protein which functions as a molecular chaperone probably maintaining denatured proteins in a folding-competent state (By similarity). Seems to have versatile functions in various biological processes (By similarity). Plays a role in regulating muscle function such as smooth muscle vasorelaxation and cardiac myocyte contractility (By similarity). May regulate myocardial…
281	SPEG_RAT	Striated muscle-specific serine/threonine-protein kinase (EC 2.7.11.1) (Aortic preferentially expressed protein 1) (APEG-1)	Speg	96	356856	0.5008	-2	1.159	SUBCELLULAR LOCATION: [Isoform 2]: Nucleus.			FUNCTION: Isoform 2 may have a role in regulating the growth and differentiation of arterial smooth muscle cells.
86	TBA1A_RAT	Tubulin alpha-1A chain (EC 3.6.5.-) (Alpha-tubulin 1) (Tubulin alpha-1 chain) [Cleaved into: Detyrosinated tubulin alpha-1A chain]	Tuba1a	363	50788	0.5	-2	1.05	SUBCELLULAR LOCATION: Cytoplasm, cytoskeleton.			FUNCTION: Tubulin is the major constituent of microtubules, a cylinder consisting of laterally associated linear protofilaments composed of alpha- and beta-tubulin heterodimers. Microtubules grow by the addition of GTP-tubulin dimers to the microtubule end, where a stabilizing cap forms. Below the cap, tubulin dimers are in GDP-bound state, owing to GTPase activity of alpha-tubulin.
37	AT2A2_RAT	Sarcoplasmic/endoplasmic reticulum calcium ATPase 2 (SERCA2) (SR Ca(2+)-ATPase 2) (EC 7.2.2.10) (Calcium pump 2) (Calcium-transporting ATPase sarcoplasmic reticulum type, slow twitch skeletal muscle isoform) (Endoplasmic reticulum class 1/2 Ca(2+) ATPase)	Atp2a2	862	116347	0.4955	-2	1.36	SUBCELLULAR LOCATION: Endoplasmic reticulum membrane {ECO:0000250|UniProtKB:O55143}; Multi-pass membrane protein {ECO:0000255}. Sarcoplasmic reticulum membrane {ECO:0000250|UniProtKB:O55143}; Multi-pass membrane protein {ECO:0000255}. Note=Colocalizes with FLVCR2 at the mitochondrial-ER contact junction. {ECO:0000250|UniProtKB:O55143}.			FUNCTION: This magnesium-dependent enzyme catalyzes the hydrolysis of ATP coupled with the translocation of calcium from the cytosol to the sarcoplasmic reticulum lumen. Involved in autophagy in response to starvation. Upon interaction with VMP1 and activation, controls ER-isolation membrane contacts for autophagosome formation. Also modulates ER contacts with lipid droplets, mitochondria and end…
369	PRS8_RAT	26S proteasome regulatory subunit 8 (26S proteasome AAA-ATPase subunit RPT6) (Proteasome 26S subunit ATPase 5) (Proteasome subunit p45) (Thyroid hormone receptor-interacting protein 1) (TRIP1) (p45/SUG)	Psmc5	62	45768	0.4796	-2.1	1.06	SUBCELLULAR LOCATION: Cytoplasm {ECO:0000250|UniProtKB:P62195}. Nucleus {ECO:0000250|UniProtKB:P62195}.			FUNCTION: Component of the 26S proteasome, a multiprotein complex involved in the ATP-dependent degradation of ubiquitinated proteins. This complex plays a key role in the maintenance of protein homeostasis by removing misfolded or damaged proteins, which could impair cellular functions, and by removing proteins whose functions are no longer required. Therefore, the proteasome participates in num…
204	CAZA1_RAT	F-actin-capping protein subunit alpha-1 (CapZ alpha-1)	Capza1	115	33060	0.4777	-2.1		SUBCELLULAR LOCATION: Cytoplasm, cytoskeleton {ECO:0000269|PubMed:19343716}.			FUNCTION: F-actin-capping proteins bind in a Ca(2+)-independent manner to the fast growing ends of actin filaments (barbed end) thereby blocking the exchange of subunits at these ends. Unlike other capping proteins (such as gelsolin and severin), these proteins do not sever actin filaments. May play a role in the formation of epithelial cell junctions (By similarity). Forms, with CAPZB, the barbe…
29	CTNB1_RAT	Catenin beta-1 (Beta-catenin)	Ctnnb1	340	86027	0.477	-2.1	1.186	SUBCELLULAR LOCATION: Cytoplasm {ECO:0000269|PubMed:16815997}. Nucleus {ECO:0000269|PubMed:16815997}. Cytoplasm, cytoskeleton {ECO:0000269|PubMed:16815997}. Cell junction, adherens junction {ECO:0000250|UniProtKB:Q02248}. Cell junction {ECO:0000250|UniProtKB:B6V8E6}. Cell membrane {ECO:0000269|PubMed:16815997}. Cytoplasm, cytoskeleton, microtubule organizing center, centrosome {ECO:0000250|UniPro…			FUNCTION: Key downstream component of the canonical Wnt signaling pathway (By similarity). In the absence of Wnt, forms a complex with AXIN1, AXIN2, APC, CSNK1A1 and GSK3B that promotes phosphorylation on N-terminal Ser and Thr residues and ubiquitination of CTNNB1 via BTRC and its subsequent degradation by the proteasome. In the presence of Wnt ligand, CTNNB1 is not ubiquitinated and accumulates…
399	EZRI_RAT	Ezrin (Cytovillin) (Villin-2) (p81)	Ezr	49	69462	0.474	-2.1		SUBCELLULAR LOCATION: Apical cell membrane {ECO:0000250|UniProtKB:P15311}; Peripheral membrane protein {ECO:0000250|UniProtKB:P15311}; Cytoplasmic side {ECO:0000250|UniProtKB:P15311}. Cell projection {ECO:0000250|UniProtKB:P15311}. Cell projection, microvillus membrane {ECO:0000250|UniProtKB:P15311}; Peripheral membrane protein {ECO:0000250|UniProtKB:P15311}; Cytoplasmic side {ECO:0000250|UniProt…			FUNCTION: Probably involved in connections of major cytoskeletal structures to the plasma membrane. In epithelial cells, required for the formation of microvilli and membrane ruffles on the apical pole. Along with PLEKHG6, required for normal macropinocytosis (By similarity). {ECO:0000250}.
160	FLOT2_RAT	Flotillin-2 (Reggie-1) (REG-1)	Flot2	184	47408	0.4551	-2.2	1.025	SUBCELLULAR LOCATION: Membrane {ECO:0000269|PubMed:9858255}. Endosome {ECO:0000250}. Membrane {ECO:0000250|UniProtKB:Q14254}; Lipid-anchor {ECO:0000250|UniProtKB:Q14254}. Note=In neuronal cells, associated with GPI-anchored cell-adhesion molecules.			FUNCTION: May play a role in axon growth and regeneration. May be involved in epidermal cell adhesion and epidermal structure and function. {ECO:0000269|PubMed:9858255}.
14	VIME_RAT	Vimentin	Vim	230	53757	0.4544	-2.2	1.138	SUBCELLULAR LOCATION: Cytoplasm {ECO:0000250|UniProtKB:P08670}. Cytoplasm, cytoskeleton {ECO:0000250|UniProtKB:P08670}. Nucleus matrix {ECO:0000269|PubMed:16128803}. Cell membrane {ECO:0000250|UniProtKB:P20152}.			FUNCTION: Vimentins are class-III intermediate filaments found in various non-epithelial cells, especially mesenchymal cells. Vimentin is attached to the nucleus, endoplasmic reticulum, and mitochondria, either laterally or terminally. {ECO:0000269|PubMed:2192768}.; FUNCTION: Involved with LARP6 in the stabilization of type I collagen mRNAs for CO1A1 and CO1A2. {ECO:0000250|UniProtKB:P08670}.
257	DNJB6_RAT	DnaJ homolog subfamily B member 6 (Heat shock protein J2) (HSJ-2) (Hsp40 homolog) (MRJ) (MSJ-1)	Dnajb6	111	39012	0.4494	-2.2		SUBCELLULAR LOCATION: Cytoplasm, perinuclear region {ECO:0000250|UniProtKB:O75190}. Nucleus {ECO:0000250|UniProtKB:O75190}. Cytoplasm, myofibril, sarcomere, Z line {ECO:0000250|UniProtKB:O75190}.			FUNCTION: Has a stimulatory effect on the ATPase activity of HSP70 in a dose-dependent and time-dependent manner and hence acts as a co-chaperone of HSP70. Plays an indispensable role in the organization of KRT8/KRT18 filaments. Acts as an endogenous molecular chaperone for neuronal proteins including huntingtin. Suppresses aggregation and toxicity of polyglutamine-containing, aggregation-prone p…
144	SRBS2_RAT	Sorbin and SH3 domain-containing protein 2 (Arg-binding protein 2) (ArgBP2) (Arg/Abl-interacting protein 2) (Neural ArgBP2) (nArgBP2) (Sorbin)	Sorbs2	205	135114	0.4481	-2.2	1.048	SUBCELLULAR LOCATION: Cytoplasm, perinuclear region {ECO:0000269|PubMed:10521485, ECO:0000269|PubMed:15128873, ECO:0000269|PubMed:15659545, ECO:0000269|PubMed:16125169}. Apical cell membrane {ECO:0000250|UniProtKB:O94875}. Cell junction, focal adhesion {ECO:0000250|UniProtKB:O94875}. Cell projection, lamellipodium {ECO:0000250|UniProtKB:O94875}. Note=Detected in the stress fibers, synaptosomal cy…			FUNCTION: Adapter protein that plays a role in the assembling of signaling complexes, being a link between ABL kinases and actin cytoskeleton. Can form complex with ABL1 and CBL, thus promoting ubiquitination and degradation of ABL1 (By similarity). May play a role in the regulation of pancreatic cell adhesion, possibly by acting on WASF1 phosphorylation, enhancing phosphorylation by ABL1, as wel…
62	LMNA_RAT	Prelamin-A/C [Cleaved into: Lamin-A/C]	Lmna	502	74564	0.4459	-2.2	1.074	SUBCELLULAR LOCATION: Nucleus {ECO:0000250|UniProtKB:P48678}. Nucleus envelope {ECO:0000250|UniProtKB:P02545}. Nucleus lamina {ECO:0000250|UniProtKB:P02545}. Nucleus, nucleoplasm {ECO:0000250|UniProtKB:P02545}. Nucleus matrix {ECO:0000250|UniProtKB:P02545}. Note=Farnesylation of prelamin-A/C facilitates nuclear envelope targeting and subsequent cleavage by ZMPSTE24/FACE1 to remove the farnesyl gr…			FUNCTION: Lamins are components of the nuclear lamina, a fibrous layer on the nucleoplasmic side of the inner nuclear membrane, which is thought to provide a framework for the nuclear envelope and may also interact with chromatin. Lamin A and C are present in equal amounts in the lamina of mammals (By similarity). Recruited by DNA repair proteins XRCC4 and IFFO1 to the DNA double-strand breaks (D…
382	HNRPK_RAT	Heterogeneous nuclear ribonucleoprotein K (hnRNP K) (dC stretch-binding protein) (CSBP)	Hnrnpk	54	51230	0.4327	-2.3	1.111	SUBCELLULAR LOCATION: Cytoplasm {ECO:0000250|UniProtKB:P61978}. Nucleus, nucleoplasm {ECO:0000250|UniProtKB:P61978}. Cell projection, podosome {ECO:0000250|UniProtKB:P61978}.			FUNCTION: One of the major pre-mRNA-binding proteins. Binds tenaciously to poly(C) sequences. Likely to play a role in the nuclear metabolism of hnRNAs, particularly for pre-mRNAs that contain cytidine-rich sequences. Can also bind poly(C) single-stranded DNA. Plays an important role in p53/TP53 response to DNA damage, acting at the level of both transcription activation and repression. When sumo…
341	CAPG_RAT	Macrophage-capping protein (Actin regulatory protein CAP-G)	Capg	70	39060	0.4265	-2.3		SUBCELLULAR LOCATION: Nucleus {ECO:0000250|UniProtKB:P24452}. Cytoplasm {ECO:0000250|UniProtKB:P24452}. Melanosome {ECO:0000250|UniProtKB:P40121}. Cell projection, lamellipodium {ECO:0000250|UniProtKB:P24452}. Cell projection, ruffle {ECO:0000250|UniProtKB:P24452}. Note=In macrophages, may be predominantly cytoplasmic. Nuclear localization was observed in fibroblasts. In macrophages, present at t…			FUNCTION: Calcium-sensitive protein which reversibly blocks the barbed ends of actin filaments but does not sever preformed actin filaments. May play an important role in macrophage function. May play a role in regulating cytoplasmic and/or nuclear structures through potential interactions with actin. May bind DNA. Uncapping occurs either when Ca(2+) falls or when the concentration of polyphospho…
142	CAPZB_RAT	F-actin-capping protein subunit beta (CapZ beta)	Capzb	207	30952	0.4193	-2.4	1.075	SUBCELLULAR LOCATION: Cytoplasm, cytoskeleton {ECO:0000269|PubMed:19343716}. Cytoplasm, myofibril, sarcomere {ECO:0000305}.			FUNCTION: F-actin-capping proteins bind in a Ca(2+)-independent manner to the fast growing ends of actin filaments (barbed end) thereby blocking the exchange of subunits at these ends. Unlike other capping proteins (such as gelsolin and severin), these proteins do not sever actin filaments. Plays a role in the regulation of cell morphology and cytoskeletal organization (By similarity). Forms, wit…
24	TPM1_RAT	Tropomyosin alpha-1 chain (Alpha-tropomyosin) (Tropomyosin-1)	Tpm1	1270	32718	0.4175	-2.4	1.198	SUBCELLULAR LOCATION: Cytoplasm, cytoskeleton {ECO:0000269|PubMed:7568216}. Note=Associates with F-actin stress fibers (PubMed:7568216). {ECO:0000269|PubMed:7568216}.			FUNCTION: Binds to actin filaments in muscle and non-muscle cells (PubMed:7568216, PubMed:22812662). Plays a central role, in association with the troponin complex, in the calcium dependent regulation of vertebrate striated muscle contraction (PubMed:22812662). Smooth muscle contraction is regulated by interaction with caldesmon. In non-muscle cells is implicated in stabilizing cytoskeleton actin…
350	H31_RAT	Histone H3.1		68	15509	0.4148	-2.4	1.021	SUBCELLULAR LOCATION: Nucleus. Chromosome.			FUNCTION: Core component of nucleosome. Nucleosomes wrap and compact DNA into chromatin, limiting DNA accessibility to the cellular machineries which require DNA as a template. Histones thereby play a central role in transcription regulation, DNA repair, DNA replication and chromosomal stability. DNA accessibility is regulated via a complex set of post-translational modifications of histones, als…
252	OTUB1_RAT	Ubiquitin thioesterase OTUB1 (EC 3.4.19.12) (Deubiquitinating enzyme OTUB1) (OTU domain-containing ubiquitin aldehyde-binding protein 1) (Otubain-1) (Ubiquitin-specific-processing protease OTUB1)	Otub1	113	31478	0.4106	-2.4	1.164	SUBCELLULAR LOCATION: Cytoplasm {ECO:0000269|PubMed:19343716}.			FUNCTION: Hydrolase that can specifically remove compared to 'Lys-48'-linked conjugated ubiquitin from proteins and plays an important regulatory role at the level of protein turnover by preventing degradation (By similarity). Regulator of T-cell anergy, a phenomenon that occurs when T-cells are rendered unresponsive to antigen rechallenge and no longer respond to their cognate antigen (By simila…
33	H4_RAT	Histone H4 [Cleaved into: Osteogenic growth peptide (OGP)]	H4c2; Hist1h4m; H4c16	955	11360	0.4107	-2.4	1.344	SUBCELLULAR LOCATION: Nucleus {ECO:0000269|PubMed:1582415}. Chromosome {ECO:0000269|PubMed:1582415}.; SUBCELLULAR LOCATION: [Osteogenic growth peptide]: Secreted {ECO:0000269|PubMed:1582415}. Note=Osteogenic growth peptide is secreted by a mechanism independent from a hydrophobic signal sequence. The mature peptide may be imported into secretory lysosomes by an ABCA1-related protein. {ECO:0000269…			FUNCTION: [Histone H4]: Core component of nucleosome. Nucleosomes wrap and compact DNA into chromatin, limiting DNA accessibility to the cellular machineries which require DNA as a template. Histones thereby play a central role in transcription regulation, DNA repair, DNA replication and chromosomal stability. DNA accessibility is regulated via a complex set of post-translational modifications of…
22	SPTN1_RAT	Spectrin alpha chain, non-erythrocytic 1 (Alpha-II spectrin) (Fodrin alpha chain)	Sptan1	1306	285261	0.4095	-2.4	1.298	SUBCELLULAR LOCATION: Cytoplasm, cytoskeleton {ECO:0000250}. Cytoplasm, cell cortex {ECO:0000269|PubMed:15994232}. Note=Expressed along the cell membrane in podocytes and presumptive tubule cells during glomerulogenesis and is expressed along lateral cell margins in tubule cells.			FUNCTION: Fodrin, which seems to be involved in secretion, interacts with calmodulin in a calcium-dependent manner and is thus candidate for the calcium-dependent movement of the cytoskeleton at the membrane. {ECO:0000250}.
123	SIR5_RAT	NAD-dependent protein deacylase sirtuin-5, mitochondrial (EC 2.3.1.-) (Regulatory protein SIR2 homolog 5) (SIR2-like protein 5)	Sirt5	273	34818	0.3985	-2.5	1.363	SUBCELLULAR LOCATION: Mitochondrion {ECO:0000255|HAMAP-Rule:MF_03160}. Cytoplasm, cytosol {ECO:0000255|HAMAP-Rule:MF_03160}. Nucleus {ECO:0000255|HAMAP-Rule:MF_03160}. Note=Mainly mitochondrial. Also present extramitochondrially, with a fraction present in the cytosol and very small amounts also detected in the nucleus. {ECO:0000255|HAMAP-Rule:MF_03160}.	x		FUNCTION: NAD-dependent lysine demalonylase, desuccinylase and deglutarylase that specifically removes malonyl, succinyl and glutaryl groups on target proteins. Activates CPS1 and contributes to the regulation of blood ammonia levels during prolonged fasting: acts by mediating desuccinylation and deglutarylation of CPS1, thereby increasing CPS1 activity in response to elevated NAD levels during f…
14	DESM_RAT	Desmin	Des	1784	53481	0.3974	-2.5	1.056	SUBCELLULAR LOCATION: Cytoplasm, myofibril, sarcomere, Z line {ECO:0000269|PubMed:23615443}. Cytoplasm {ECO:0000250|UniProtKB:P17661}. Cell membrane, sarcolemma {ECO:0000250|UniProtKB:P17661}. Nucleus {ECO:0000250|UniProtKB:P31001}. Note=Localizes in the intercalated disks which occur at the Z line of cardiomyocytes. Localizes in the nucleus exclusively in differentiating cardiac progenitor cells…			FUNCTION: Muscle-specific type III intermediate filament essential for proper muscular structure and function. Plays a crucial role in maintaining the structure of sarcomeres, inter-connecting the Z-disks and forming the myofibrils, linking them not only to the sarcolemmal cytoskeleton, but also to the nucleus and mitochondria, thus providing strength for the muscle fiber during activity. In adul…
248	EF1D_RAT	Elongation factor 1-delta (EF-1-delta)	Eef1d	119	31425	0.3932	-2.5		SUBCELLULAR LOCATION: [Isoform 2]: Nucleus {ECO:0000250}.			FUNCTION: [Isoform 1]: EF-1-beta and EF-1-delta stimulate the exchange of GDP bound to EF-1-alpha to GTP, regenerating EF-1-alpha for another round of transfer of aminoacyl-tRNAs to the ribosome. {ECO:0000250}.; FUNCTION: [Isoform 2]: Regulates induction of heat-shock-responsive genes through association with heat shock transcription factors and direct DNA-binding at heat shock promoter elements …
392	ARP5L_RAT	Actin-related protein 2/3 complex subunit 5-like protein (Arp2/3 complex 16 kDa subunit 2) (ARC16-2)	Arpc5l	52	17057	0.3911	-2.6		SUBCELLULAR LOCATION: Cytoplasm, cytoskeleton {ECO:0000250}.			FUNCTION: May function as component of the Arp2/3 complex which is involved in regulation of actin polymerization and together with an activating nucleation-promoting factor (NPF) mediates the formation of branched actin networks. {ECO:0000250}.
222	H2A1C_RAT	Histone H2A type 1-C		129	14097	0.3796	-2.6	1.01	SUBCELLULAR LOCATION: Nucleus. Chromosome.			FUNCTION: Core component of nucleosome. Nucleosomes wrap and compact DNA into chromatin, limiting DNA accessibility to the cellular machineries which require DNA as a template. Histones thereby play a central role in transcription regulation, DNA repair, DNA replication and chromosomal stability. DNA accessibility is regulated via a complex set of post-translational modifications of histones, als…
4	ACTB_RAT	Actin, cytoplasmic 1 (EC 3.6.4.-) (Beta-actin) [Cleaved into: Actin, cytoplasmic 1, N-terminally processed]	Actb	2419	42052	0.3765	-2.7	1.482	SUBCELLULAR LOCATION: Cytoplasm, cytoskeleton {ECO:0000250|UniProtKB:P60709}. Nucleus {ECO:0000250|UniProtKB:P60709}. Note=Localized in cytoplasmic mRNP granules containing untranslated mRNAs. {ECO:0000250|UniProtKB:P60709}.			FUNCTION: Actin is a highly conserved protein that polymerizes to produce filaments that form cross-linked networks in the cytoplasm of cells. Actin exists in both monomeric (G-actin) and polymeric (F-actin) forms, both forms playing key functions, such as cell motility and contraction. In addition to their role in the cytoplasmic cytoskeleton, G- and F-actin also localize in the nucleus, and reg…
4	ACTA_RAT	Actin, aortic smooth muscle (EC 3.6.4.-) (Alpha-actin-2) [Cleaved into: Actin, aortic smooth muscle, intermediate form]	Acta2	3569	42381	0.3705	-2.7	1.317	SUBCELLULAR LOCATION: Cytoplasm, cytoskeleton.			FUNCTION: Actins are highly conserved proteins that are involved in various types of cell motility and are ubiquitously expressed in all eukaryotic cells.
139	TMOD1_RAT	Tropomodulin-1 (Erythrocyte tropomodulin) (E-Tmod)	Tmod1	218	40626	0.3617	-2.8	1.09	SUBCELLULAR LOCATION: Cytoplasm, cytoskeleton {ECO:0000250|UniProtKB:P28289}. Note=In myofibrils with sarcomeric structure, localizes to the pointed end of actin thin filaments. {ECO:0000250|UniProtKB:P28289}.			FUNCTION: Blocks the elongation and depolymerization of the actin filaments at the pointed end. The Tmod/TM complex contributes to the formation of the short actin protofilament, which in turn defines the geometry of the membrane skeleton (By similarity). {ECO:0000250}.
143	GLYG_RAT	Glycogenin-1 (GN-1) (GN1) (EC 2.4.1.186)	Gyg1	206	37583	0.361	-2.8	1.116			PATHWAY: Glycan biosynthesis; glycogen biosynthesis. {ECO:0000250|UniProtKB:P46976}.	FUNCTION: Glycogenin participates in the glycogen biosynthetic process along with glycogen synthase and glycogen branching enzyme. It self-glucosylates, via an inter-subunit mechanism, to form an oligosaccharide primer that serves as substrate for glycogen synthase. {ECO:0000250|UniProtKB:P13280, ECO:0000250|UniProtKB:P46976}.
45	MLRV_RAT	Myosin regulatory light chain 2, ventricular/cardiac muscle isoform (MLC-2) (MLC-2v) (Myosin light chain 2, slow skeletal/ventricular muscle isoform) (MLC-2s/v)	Myl2	701	18868	0.3557	-2.8	1.239	SUBCELLULAR LOCATION: Cytoplasm, myofibril, sarcomere, A band {ECO:0000269|PubMed:17885681}.			FUNCTION: Contractile protein that plays a role in heart development and function (By similarity). Following phosphorylation, plays a role in cross-bridge cycling kinetics and cardiac muscle contraction by increasing myosin lever arm stiffness and promoting myosin head diffusion; as a consequence of the increase in maximum contraction force and calcium sensitivity of contraction force. These even…
29	PLAK_RAT	Junction plakoglobin	Jup	1074	82490	0.3522	-2.8	1.11	SUBCELLULAR LOCATION: Cell junction, adherens junction {ECO:0000250|UniProtKB:P14923}. Cell junction, desmosome {ECO:0000269|PubMed:26858265}. Cytoplasm, cytoskeleton {ECO:0000250|UniProtKB:P14923}. Membrane {ECO:0000250|UniProtKB:P14923}; Peripheral membrane protein {ECO:0000250|UniProtKB:P14923}. Note=Cytoplasmic in a soluble and membrane-associated form.			FUNCTION: Common junctional plaque protein. The membrane-associated plaques are architectural elements in an important strategic position to influence the arrangement and function of both the cytoskeleton and the cells within the tissue. The presence of plakoglobin in both the desmosomes and in the intermediate junctions suggests that it plays a central role in the structure and function of subme…
9	MYPC_RAT	Myosin-binding protein C, cardiac-type (Cardiac MyBP-C) (C-protein, cardiac muscle isoform)	Mybpc3	2530	141871	0.3438	-2.9	1.258				FUNCTION: Thick filament-associated protein located in the crossbridge region of vertebrate striated muscle a bands. In vitro it binds MHC, F-actin and native thin filaments, and modifies the activity of actin-activated myosin ATPase. It may modulate muscle contraction or may play a more structural role.
218	RSMB_RAT	Small nuclear ribonucleoprotein-associated protein B (snRNP-B) (snRPB) (SM11) (Sm protein B) (Sm-B) (SmB)	Snrpb	132	21751	0.334	-3	1.101	SUBCELLULAR LOCATION: Cytoplasm, cytosol {ECO:0000250|UniProtKB:P14678}. Nucleus {ECO:0000250|UniProtKB:P14678}. Note=SMN-mediated assembly into core snRNPs occurs in the cytosol before SMN-mediated transport to the nucleus to be included in spliceosomes. {ECO:0000250|UniProtKB:P14678}.			FUNCTION: Plays a role in pre-mRNA splicing as a core component of the spliceosomal U1, U2, U4 and U5 small nuclear ribonucleoproteins (snRNPs), the building blocks of the spliceosome (By similarity). Component of both the pre-catalytic spliceosome B complex and activated spliceosome C complexes (By similarity). As a component of the minor spliceosome, involved in the splicing of U12-type introns…
254	PIMT_RAT	Protein-L-isoaspartate(D-aspartate) O-methyltransferase (PIMT) (EC 2.1.1.77) (L-isoaspartyl protein carboxyl methyltransferase) (Protein L-isoaspartyl/D-aspartyl methyltransferase) (Protein-beta-aspartate methyltransferase)	Pcmt1	112	24683	0.3309	-3	1.164	SUBCELLULAR LOCATION: Cytoplasm, cytosol {ECO:0000250|UniProtKB:P22061}.			FUNCTION: Initiates the repair of damaged proteins by catalyzing methyl esterification of L-isoaspartyl and D-aspartyl residues produced by spontaneous isomerization and racemization of L-aspartyl and L-asparaginyl residues in aging peptides and proteins (By similarity). Acts on EIF4EBP2, microtubule-associated protein 2, calreticulin, clathrin light chains a and b, Ubiquitin C-terminal hydrolase…
292	NTM1A_RAT	N-terminal Xaa-Pro-Lys N-methyltransferase 1 (EC 2.1.1.244) (Alpha N-terminal protein methyltransferase 1A) (Methyltransferase-like protein 11A) (X-Pro-Lys N-terminal protein methyltransferase 1A) (NTM1A) [Cleaved into: N-terminal Xaa-Pro-Lys N-methyltransferase 1, N-terminally processed]	Ntmt1	91	25790	0.3267	-3.1	1.061	SUBCELLULAR LOCATION: Nucleus {ECO:0000250|UniProtKB:Q9BV86}. Note=Predominantly nuclear. {ECO:0000250|UniProtKB:Q9BV86}.			FUNCTION: Distributive alpha-N-methyltransferase that methylates the N-terminus of target proteins containing the N-terminal motif [Ala/Gly/Pro/Ser]-Pro-Lys when the initiator Met is cleaved. Specifically catalyzes mono-, di- or tri-methylation of the exposed alpha-amino group of the Ala, Gly or Ser residue in the [Ala/Gly/Ser]-Pro-Lys motif and mono- or di-methylation of Pro in the Pro-Pro-Lys m…
36	ACTN4_RAT	Alpha-actinin-4 (Non-muscle alpha-actinin 4)	Actn4	881	105306	0.3257	-3.1	1.155	SUBCELLULAR LOCATION: Nucleus {ECO:0000250|UniProtKB:O43707}. Cytoplasm {ECO:0000250|UniProtKB:O43707}. Cell junction {ECO:0000250|UniProtKB:P57780}. Cytoplasm, cytoskeleton, stress fiber {ECO:0000250|UniProtKB:O43707}. Cytoplasm, perinuclear region {ECO:0000250|UniProtKB:P57780}. Note=Localized in cytoplasmic mRNP granules containing untranslated mRNAs. Expressed in the perinuclear rim and manch…			FUNCTION: F-actin cross-linking protein which is thought to anchor actin to a variety of intracellular structures. This is a bundling protein. Probably involved in vesicular trafficking via its association with the CART complex. The CART complex is necessary for efficient transferrin receptor recycling but not for EGFR degradation. Involved in tight junction assembly in epithelial cells probably …
5	TNNT2_RAT	Troponin T, cardiac muscle (TnTc) (Cardiac muscle troponin T) (cTnT)	Tnnt2	3496	35709	0.3245	-3.1	1.309				FUNCTION: Troponin T is the tropomyosin-binding subunit of troponin, the thin filament regulatory complex which confers calcium-sensitivity to striated muscle actomyosin ATPase activity.
196	H1T_RAT	Histone H1t	H1-6	146	21712	0.3243	-3.1	1.035	SUBCELLULAR LOCATION: Nucleus {ECO:0000305}. Chromosome {ECO:0000305}.			FUNCTION: Testis-specific histone H1 that forms less compacted chromatin compared to other H1 histone subtypes. Formation of more relaxed chromatin may be required to promote chromatin architecture required for proper chromosome regulation during meiosis, such as homologous recombination. Histones H1 act as linkers that bind to nucleosomes and compact polynucleosomes into a higher-order chromatin…
36	ACTN1_RAT	Alpha-actinin-1 (Alpha-actinin cytoskeletal isoform) (F-actin cross-linking protein) (Non-muscle alpha-actinin-1)	Actn1	917	103466	0.3221	-3.1	1.103	SUBCELLULAR LOCATION: Cytoplasm, cytoskeleton {ECO:0000269|PubMed:21210813}. Cytoplasm, myofibril, sarcomere, Z line {ECO:0000250|UniProtKB:P12814}. Cell membrane {ECO:0000269|PubMed:21210813}. Cell junction {ECO:0000269|PubMed:21210813}. Cell projection, ruffle {ECO:0000250|UniProtKB:Q7TPR4}. Note=Colocalizes with MYOZ2 and PPP3CA at the Z-line of heart and skeletal muscle. Colocalizes with PSD …			FUNCTION: F-actin cross-linking protein which is thought to anchor actin to a variety of intracellular structures. This is a bundling protein (By similarity). {ECO:0000250}.
183	VAPA_RAT	Vesicle-associated membrane protein-associated protein A (VAMP-A) (VAMP-associated protein A) (VAP-A) (33 kDa VAMP-associated protein) (VAP-33)	Vapa	159	28051	0.3197	-3.1		SUBCELLULAR LOCATION: Endoplasmic reticulum membrane {ECO:0000269|PubMed:24262037}; Single-pass type IV membrane protein {ECO:0000250|UniProtKB:Q9P0L0}. Cell membrane {ECO:0000250|UniProtKB:Q9P0L0}; Single-pass type IV membrane protein {ECO:0000305}. Cell junction, tight junction {ECO:0000250|UniProtKB:Q9P0L0}. Nucleus membrane {ECO:0000269|PubMed:24262037}. Note=Present in the plasma membrane an…			FUNCTION: Endoplasmic reticulum (ER)-anchored protein that mediates the formation of contact sites between the ER and endosomes via interaction with FFAT motif-containing proteins such as STARD3 or WDR44. STARD3-VAPA interaction enables cholesterol transfer from the ER to endosomes. Via interaction with WDR44 participates in neosynthesized protein export. In addition, recruited to the plasma memb…
447	KYNU_RAT	Kynureninase (EC 3.7.1.3) (L-kynurenine hydrolase)	Kynu	41	52892	0.3101	-3.2		SUBCELLULAR LOCATION: Cytoplasm, cytosol {ECO:0000255|HAMAP-Rule:MF_03017}.	x	PATHWAY: Amino-acid degradation; L-kynurenine degradation; L-alanine and anthranilate from L-kynurenine: step 1/1. {ECO:0000255|HAMAP-Rule:MF_03017}.; PATHWAY: Cofactor biosynthesis; NAD(+) biosynthesis; quinolinate from L-kynurenine: step 2/3. {ECO:0000255|HAMAP-Rule:MF_03017}.	FUNCTION: Catalyzes the cleavage of L-kynurenine (L-Kyn) and L-3-hydroxykynurenine (L-3OHKyn) into anthranilic acid (AA) and 3-hydroxyanthranilic acid (3-OHAA), respectively. Has a preference for the L-3-hydroxy form. Also has cysteine-conjugate-beta-lyase activity. {ECO:0000255|HAMAP-Rule:MF_03017, ECO:0000269|PubMed:9180257}.
87	K6PF_RAT			359	86361	0.3052	-3.3	1.115
159	FHL2_RAT	Four and a half LIM domains protein 2 (FHL-2) (LIM domain protein DRAL) (Skeletal muscle LIM-protein 3) (SLIM-3)	Fhl2	184	34060	0.3025	-3.3	1.124	SUBCELLULAR LOCATION: Cytoplasm {ECO:0000250|UniProtKB:Q14192}. Nucleus {ECO:0000250|UniProtKB:Q14192}. Cytoplasm, myofibril, sarcomere, Z line {ECO:0000269|PubMed:22851699}.			FUNCTION: May function as a molecular transmitter linking various signaling pathways to transcriptional regulation. Negatively regulates the transcriptional repressor E4F1 and may function in cell growth. Inhibits the transcriptional activity of FOXO1 and its apoptotic function by enhancing the interaction of FOXO1 with SIRT1 and FOXO1 deacetylation (By similarity). Negatively regulates the calci…
377	PSD11_RAT	26S proteasome non-ATPase regulatory subunit 11 (26S proteasome regulatory subunit RPN6)	Psmd11	57	47719	0.3013	-3.3		SUBCELLULAR LOCATION: Nucleus {ECO:0000250}. Cytoplasm, cytosol {ECO:0000250}.			FUNCTION: Component of the 26S proteasome, a multiprotein complex involved in the ATP-dependent degradation of ubiquitinated proteins. This complex plays a key role in the maintenance of protein homeostasis by removing misfolded or damaged proteins, which could impair cellular functions, and by removing proteins whose functions are no longer required. Therefore, the proteasome participates in num…
233	PDLI5_RAT	PDZ and LIM domain protein 5 (Enigma homolog) (Enigma-like PDZ and LIM domains protein)	Pdlim5	125	64416	0.3008	-3.3	1.08	SUBCELLULAR LOCATION: [Isoform 1]: Postsynaptic density {ECO:0000269|PubMed:19900557}. Presynapse {ECO:0000269|PubMed:19900557}. Postsynapse {ECO:0000269|PubMed:19900557}. Cytoplasm, cytosol {ECO:0000269|PubMed:19900557}. Note=Detected both at presynaptic and postsynaptic sites, exclusively at excitatory synapses, but not inhibitory synapses, in hippocampal neurons. {ECO:0000269|PubMed:19900557}.…			FUNCTION: May play an important role in the heart development by scaffolding PKC to the Z-disk region (PubMed:8940095, PubMed:20097676). May play a role in the regulation of cardiomyocyte expansion (PubMed:20097676). Isoforms lacking the LIM domains may negatively modulate the scaffolding activity of isoform 1 (PubMed:20097676). Overexpression promotes the development of heart hypertrophy. Contri…
18	MYL3_RAT	Myosin light chain 3 (Myosin alkali light chain 1, ventricular) (MLClV) (Myosin light chain 1, slow-twitch muscle B/ventricular isoform) (MLC1SB) (Ventricular myosin light chain 1) (rVMLC1)	Myl3	1468	22256	0.2987	-3.3	1.337				FUNCTION: Regulatory light chain of myosin. Does not bind calcium.
270	DX39A_RAT	ATP-dependent RNA helicase DDX39A (EC 3.6.4.13) (DEAD box protein 39) (Nuclear RNA helicase, DECD variant of DEAD box family)	Ddx39a	104	49591	0.2882	-3.5	1.099	SUBCELLULAR LOCATION: Nucleus {ECO:0000250}. Cytoplasm {ECO:0000250}. Note=Can translocate to the cytoplasm in the presence of MX1. {ECO:0000250}.			FUNCTION: Involved in pre-mRNA splicing. Required for the export of mRNA out of the nucleus (By similarity). {ECO:0000250}.
1	MYH3_RAT	Myosin-3 (Myosin heavy chain 3) (Myosin heavy chain, fast skeletal muscle, embryonic)	Myh3	2155	224746	0.2851	-3.5	1.149	SUBCELLULAR LOCATION: Cytoplasm, myofibril. Note=Thick filaments of the myofibrils.			FUNCTION: Muscle contraction.
379	H2B1A_RAT	Histone H2B type 1-A (Histone H2B, testis) (Testis-specific histone H2B)	H2bc1	57	14273	0.2841	-3.5	1.266	SUBCELLULAR LOCATION: Nucleus {ECO:0000250|UniProtKB:P70696}. Chromosome {ECO:0000250|UniProtKB:P70696}.			FUNCTION: Variant histone specifically required to direct the transformation of dissociating nucleosomes to protamine in male germ cells. Entirely replaces classical histone H2B prior nucleosome to protamine transition and probably acts as a nucleosome dissociating factor that creates a more dynamic chromatin, facilitating the large-scale exchange of histones. Core component of nucleosome. Nucleo…
34	RYR2_RAT	Ryanodine receptor 2 (RYR-2) (RyR2) (Cardiac muscle ryanodine receptor) (Cardiac muscle ryanodine receptor-calcium release channel) (Type 2 ryanodine receptor)	Ryr2	945	567783	0.2343	-4.3	1.355	SUBCELLULAR LOCATION: Sarcoplasmic reticulum membrane {ECO:0000250|UniProtKB:Q92736}; Multi-pass membrane protein {ECO:0000255}.			FUNCTION: Cytosolic calcium-activated calcium channel that mediates the release of Ca(2+) from the sarcoplasmic reticulum into the cytosol and thereby plays a key role in triggering cardiac muscle contraction. Aberrant channel activation can lead to cardiac arrhythmia. In cardiac myocytes, calcium release is triggered by increased Ca(2+) cytosolic levels due to activation of the L-type calcium ch…
365	CAND2_RAT	Cullin-associated NEDD8-dissociated protein 2 (Cullin-associated and neddylation-dissociated protein 2) (TBP-interacting protein b) (TBP-interacting protein of 120 kDa B) (TBP-interacting protein 120B) (p120 CAND2)	Cand2	63	141238	0.2332	-4.3		SUBCELLULAR LOCATION: Nucleus.			FUNCTION: Probable assembly factor of SCF (SKP1-CUL1-F-box protein) E3 ubiquitin ligase complexes that promotes the exchange of the substrate-recognition F-box subunit in SCF complexes, thereby playing a key role in the cellular repertoire of SCF complexes. {ECO:0000250}.
136	MYLK3_RAT	Myosin light chain kinase 3 (EC 2.7.11.18) (Cardiac-MyBP-C-associated Ca/CaM kinase) (Cardiac-MLCK)	Mylk3	226	86172	0.2142	-4.7		SUBCELLULAR LOCATION: Cytoplasm {ECO:0000269|PubMed:17885681}.			FUNCTION: Calmodulin-dependent kinase that phosphorylates MYL2 in vitro. Promotes sarcomere formation in cardiomyocytes. Increases cardiomyocyte contractility. {ECO:0000269|PubMed:17885681, ECO:0000269|PubMed:20615916}.
1	MYH6_RAT	Myosin-6 (Myosin heavy chain 6) (Myosin heavy chain, cardiac muscle alpha isoform) (MyHC-alpha)	Myh6	39238	224168	0.1986	-5	1.222	SUBCELLULAR LOCATION: Cytoplasm, myofibril. Note=Thick filaments of the myofibrils.			FUNCTION: Muscle contraction.
1	MYH7_RAT	Myosin-7 (Myosin heavy chain 7) (Myosin heavy chain slow isoform) (MyHC-slow) (Myosin heavy chain, cardiac muscle beta isoform) (MyHC-beta)	Myh7	34409	223743	0.187	-5.3	1.257	SUBCELLULAR LOCATION: Cytoplasm, myofibril {ECO:0000269|PubMed:26150528}. Cytoplasm, myofibril, sarcomere {ECO:0000269|PubMed:26150528}. Note=Thick filaments of the myofibrils. {ECO:0000269|PubMed:26150528}.			FUNCTION: Myosins are actin-based motor molecules with ATPase activity essential for muscle contraction. Forms regular bipolar thick filaments that, together with actin thin filaments, constitute the fundamental contractile unit of skeletal and cardiac muscle. {ECO:0000305|PubMed:26150528}.
177	MK14_RAT	Mitogen-activated protein kinase 14 (MAP kinase 14) (MAPK 14) (EC 2.7.11.24) (CRK1) (Mitogen-activated protein kinase p38 alpha) (MAP kinase p38 alpha)	Mapk14	165	41523	0.1715	-5.8	1.072	SUBCELLULAR LOCATION: Cytoplasm {ECO:0000250|UniProtKB:Q16539}. Nucleus {ECO:0000250|UniProtKB:Q16539}.			FUNCTION: Serine/threonine kinase which acts as an essential component of the MAP kinase signal transduction pathway. MAPK14 is one of the four p38 MAPKs which play an important role in the cascades of cellular responses evoked by extracellular stimuli such as pro-inflammatory cytokines or physical stress leading to direct activation of transcription factors. Accordingly, p38 MAPKs phosphorylate …
317	ARC1A_RAT	Actin-related protein 2/3 complex subunit 1A	Arpc1a	78	42143	0.1598	-6.3		SUBCELLULAR LOCATION: Cytoplasm, cytoskeleton {ECO:0000250|UniProtKB:Q92747}. Nucleus {ECO:0000250|UniProtKB:Q8AVT9}.			FUNCTION: Probably functions as a component of the Arp2/3 complex which is involved in regulation of actin polymerization and together with an activating nucleation-promoting factor (NPF) mediates the formation of branched actin networks (By similarity). In addition to its role in the cytoplasmic cytoskeleton, the Arp2/3 complex also promotes actin polymerization in the nucleus, thereby regulatin…
332	GYS1_RAT	Glycogen [starch] synthase, muscle (EC 2.4.1.11) (Glycogen synthase 1)	Gys1	72	84817	0.1379	-7.3	2.382			PATHWAY: Glycan biosynthesis; glycogen biosynthesis. {ECO:0000250|UniProtKB:P13807}.	FUNCTION: Glycogen synthase participates in the glycogen biosynthetic process along with glycogenin and glycogen branching enzyme. Extends the primer composed of a few glucose units formed by glycogenin by adding new glucose units to it. In this context, glycogen synthase transfers the glycosyl residue from UDP-Glc to the non-reducing end of alpha-1,4-glucan. {ECO:0000250|UniProtKB:P13807}.
310	KAP2_RAT	cAMP-dependent protein kinase type II-alpha regulatory subunit	Prkar2a	82	45797	0.09316	-10.7	1.435	SUBCELLULAR LOCATION: Cytoplasm {ECO:0000250}. Cell membrane {ECO:0000250}. Note=Colocalizes with PJA2 in the cytoplasm and the cell membrane. {ECO:0000250}.			FUNCTION: Regulatory subunit of the cAMP-dependent protein kinases involved in cAMP signaling in cells. Type II regulatory chains mediate membrane association by binding to anchoring proteins, including the MAP2 kinase.
92	PEBP1_RAT	Phosphatidylethanolamine-binding protein 1 (PEBP-1) (23 kDa morphine-binding protein) (HCNPpp) (P23K) [Cleaved into: Hippocampal cholinergic neurostimulating peptide (HCNP)]	Pebp1	348	20902	0.06534	-15.3	1.645	SUBCELLULAR LOCATION: Cytoplasm. Membrane; Peripheral membrane protein.	x		FUNCTION: Binds ATP, opioids and phosphatidylethanolamine. Has lower affinity for phosphatidylinositol and phosphatidylcholine. Serine protease inhibitor which inhibits thrombin, neuropsin and chymotrypsin but not trypsin, tissue type plasminogen activator and elastase (By similarity). Inhibits the kinase activity of RAF1 by inhibiting its activation and by dissociating the RAF1/MEK complex and a…
305	PTRF_RAT			83	43882	0.04315	-23.2	2.133
102	TNNI3_RAT	Troponin I, cardiac muscle (Cardiac troponin I)	Tnni3	322	24259	0.01689	-59.2	2.412				FUNCTION: Troponin I is the inhibitory subunit of troponin, the thin filament regulatory complex which confers calcium-sensitivity to striated muscle actomyosin ATPase activity.
167	ORML3_RAT	ORM1-like protein 3 (Liver regeneration-related protein LRRGT00183)	Ormdl3	175	17451	0.000284	-3521.1	5.996	SUBCELLULAR LOCATION: Endoplasmic reticulum membrane {ECO:0000250|UniProtKB:Q8N138}; Multi-pass membrane protein {ECO:0000250|UniProtKB:Q8N138}.			FUNCTION: Plays an essential role in the homeostatic regulation of sphingolipid de novo biosynthesis by modulating the activity of the serine palmitoyltransferase (SPT) in response to ceramide levels. When complexed to SPT, the binding of ceramides to its N-terminus stabilizes a conformation that block SPT substrate entry, hence preventing SPT catalytic activity. Through this mechanism, maintains…
116	CAV3_RAT	Caveolin-3	Cav3	285	17904	1.9e-05	-52631.6	6.495	SUBCELLULAR LOCATION: Golgi apparatus membrane {ECO:0000250}; Peripheral membrane protein {ECO:0000250}. Cell membrane {ECO:0000269|PubMed:24567387, ECO:0000269|PubMed:26497963}; Peripheral membrane protein {ECO:0000250}. Membrane, caveola {ECO:0000250|UniProtKB:P51637}; Peripheral membrane protein {ECO:0000250}. Cell membrane, sarcolemma {ECO:0000250|UniProtKB:P51637}. Note=Potential hairpin-lik…			FUNCTION: May act as a scaffolding protein within caveolar membranes. Interacts directly with G-protein alpha subunits and can functionally regulate their activity. May also regulate voltage-gated potassium channels. Plays a role in the sarcolemma repair mechanism of both skeletal muscle and cardiomyocytes that permits rapid resealing of membranes disrupted by mechanical stress. Mediates the recr…
Biological processes and pathways significantly represented in the proteome profile modulated by CIGB-500 in rat cardiomyocytes
GroupID	Category	Term	Description	LogP	Log(q-value)	Genes	Symbols	InTerm_InList
1_Summary	GO Biological Processes	GO:0044282	small molecule catabolic process	-17.4681	-13.2467	24158,24399,24439,24644,24849,24959,25287,25413,29539,29711,63938,64304,79131,81708,299201,300726,687008,690163,29328,81654,81683,292804,359725,361596,24186,24265,116643	Acadm,Glud1,Hagh,Pgk1,Tpi1,Pgam2,Acadl,Cpt2,Aldh2,Bckdhb,Hibadh,Acads,Fabp3,Aldh6a1,Dlst,Etfa,Pcca,Oxct1,Gpx4,Dlat,Mif,Gpi,Cbr4,Idh2,Alb,Ckm,Vcp	27/-
1_Member	GO Biological Processes	GO:0044282	small molecule catabolic process	-17.4681	-13.2467	24158,24399,24439,24644,24849,24959,25287,25413,29539,29711,63938,64304,79131,81708,299201,300726,687008,690163	Acadm,Glud1,Hagh,Pgk1,Tpi1,Pgam2,Acadl,Cpt2,Aldh2,Bckdhb,Hibadh,Acads,Fabp3,Aldh6a1,Dlst,Etfa,Pcca,Oxct1	18/338
1_Member	GO Biological Processes	GO:0032787	monocarboxylic acid metabolic process	-12.4325	-9.38716	24158,24439,24644,24849,24959,25287,25413,29328,64304,79131,81654,81683,292804,300726,359725,361596,687008	Acadm,Hagh,Pgk1,Tpi1,Pgam2,Acadl,Cpt2,Gpx4,Acads,Fabp3,Dlat,Mif,Gpi,Etfa,Cbr4,Idh2,Pcca	17/561
1_Member	GO Biological Processes	GO:0016054	organic acid catabolic process	-11.4995	-8.57916	24158,24399,25287,25413,29711,63938,64304,79131,81708,299201,300726,687008	Acadm,Glud1,Acadl,Cpt2,Bckdhb,Hibadh,Acads,Fabp3,Aldh6a1,Dlst,Etfa,Pcca	12/229
1_Member	GO Biological Processes	GO:0046395	carboxylic acid catabolic process	-11.4995	-8.57916	24158,24399,25287,25413,29711,63938,64304,79131,81708,299201,300726,687008	Acadm,Glud1,Acadl,Cpt2,Bckdhb,Hibadh,Acads,Fabp3,Aldh6a1,Dlst,Etfa,Pcca	12/229
1_Member	GO Biological Processes	GO:0009062	fatty acid catabolic process	-7.89405	-5.43609	24158,25287,25413,64304,79131,300726,687008	Acadm,Acadl,Cpt2,Acads,Fabp3,Etfa,Pcca	7/94
1_Member	GO Biological Processes	GO:0033539	fatty acid beta-oxidation using acyl-CoA dehydrogenase	-7.62015	-5.2183	24158,25287,64304,300726	Acadm,Acadl,Acads,Etfa	4/11
1_Member	GO Biological Processes	GO:0006635	fatty acid beta-oxidation	-7.60129	-5.20597	24158,25287,25413,64304,79131,300726	Acadm,Acadl,Cpt2,Acads,Fabp3,Etfa	6/60
1_Member	GO Biological Processes	GO:0072329	monocarboxylic acid catabolic process	-7.15586	-4.85355	24158,25287,25413,64304,79131,300726,687008	Acadm,Acadl,Cpt2,Acads,Fabp3,Etfa,Pcca	7/120
1_Member	GO Biological Processes	GO:0006631	fatty acid metabolic process	-6.98769	-4.71352	24158,25287,25413,29328,64304,79131,81683,300726,359725,687008	Acadm,Acadl,Cpt2,Gpx4,Acads,Fabp3,Mif,Etfa,Cbr4,Pcca	10/359
1_Member	Reactome Gene Sets	R-RNO-8978868	Fatty acid metabolism	-6.76039	-4.52578	24158,25287,25413,29328,64304,359725,687008	Acadm,Acadl,Cpt2,Gpx4,Acads,Cbr4,Pcca	7/137
1_Member	GO Biological Processes	GO:0019395	fatty acid oxidation	-6.65464	-4.44609	24158,25287,25413,64304,79131,300726	Acadm,Acadl,Cpt2,Acads,Fabp3,Etfa	6/86
1_Member	GO Biological Processes	GO:0034440	lipid oxidation	-6.4518	-4.2718	24158,25287,25413,64304,79131,300726	Acadm,Acadl,Cpt2,Acads,Fabp3,Etfa	6/93
1_Member	Reactome Gene Sets	R-RNO-556833	Metabolism of lipids	-5.79968	-3.71818	24158,24186,25287,25413,29328,64304,79131,359725,687008,690163	Acadm,Alb,Acadl,Cpt2,Gpx4,Acads,Fabp3,Cbr4,Pcca,Oxct1	10/484
1_Member	Reactome Gene Sets	R-RNO-77289	Mitochondrial Fatty Acid Beta-Oxidation	-5.78048	-3.70831	24158,25287,64304,687008	Acadm,Acadl,Acads,Pcca	4/29
1_Member	GO Biological Processes	GO:0044242	cellular lipid catabolic process	-5.71032	-3.6592	24158,25287,25413,64304,79131,300726,687008	Acadm,Acadl,Cpt2,Acads,Fabp3,Etfa,Pcca	7/196
1_Member	Reactome Gene Sets	R-RNO-77286	mitochondrial fatty acid beta-oxidation of saturated fatty acids	-5.66819	-3.62578	24158,25287,64304	Acadm,Acadl,Acads	3/9
1_Member	GO Biological Processes	GO:0016042	lipid catabolic process	-5.61558	-3.58583	24158,25287,25413,64304,79131,300726,687008,690163	Acadm,Acadl,Cpt2,Acads,Fabp3,Etfa,Pcca,Oxct1	8/291
1_Member	GO Biological Processes	GO:0009437	carnitine metabolic process	-5.03601	-3.07739	24158,25287,25413	Acadm,Acadl,Cpt2	3/14
1_Member	GO Biological Processes	GO:0030258	lipid modification	-4.88119	-2.94311	24158,25287,25413,64304,79131,300726	Acadm,Acadl,Cpt2,Acads,Fabp3,Etfa	6/173
1_Member	GO Biological Processes	GO:0006577	amino-acid betaine metabolic process	-4.68914	-2.7879	24158,25287,25413	Acadm,Acadl,Cpt2	3/18
1_Member	GO Biological Processes	GO:0006575	cellular modified amino acid metabolic process	-3.26285	-1.59098	24158,24265,25287,25413	Acadm,Ckm,Acadl,Cpt2	4/125
1_Member	GO Biological Processes	GO:0001676	long-chain fatty acid metabolic process	-2.25664	-0.781103	25287,25413,29328	Acadl,Cpt2,Gpx4	3/119
1_Member	GO Biological Processes	GO:0062012	regulation of small molecule metabolic process	-2.2384	-0.770595	24158,25287,79131,81683,116643	Acadm,Acadl,Fabp3,Mif,Vcp	5/382
2_Summary	GO Biological Processes	GO:0006091	generation of precursor metabolites and energy	-16.6472	-12.7268	24158,24644,24849,24959,25739,26204,29507,79250,81654,140608,157074,292804,298549,299201,300726,361596,497902,690163,24439,297821,301624,313867	Acadm,Pgk1,Tpi1,Pgam2,Pygb,COX3,Cox7a2,Aco2,Dlat,Atp5me,Sdha,Gpi,Mtfr1l,Dlst,Etfa,Idh2,Uqcrq,Oxct1,Hagh,Ndufaf6,D2hgdh,Lrpprc	22/-
2_Member	GO Biological Processes	GO:0006091	generation of precursor metabolites and energy	-16.6472	-12.7268	24158,24644,24849,24959,25739,26204,29507,79250,81654,140608,157074,292804,298549,299201,300726,361596,497902,690163	Acadm,Pgk1,Tpi1,Pgam2,Pygb,COX3,Cox7a2,Aco2,Dlat,Atp5me,Sdha,Gpi,Mtfr1l,Dlst,Etfa,Idh2,Uqcrq,Oxct1	18/376
2_Member	Reactome Gene Sets	R-RNO-1428517	The citric acid (TCA) cycle and respiratory electron transport	-15.859	-12.2396	24439,26204,79250,81654,140608,157074,297821,299201,300726,301624,313867,361596,497902	Hagh,COX3,Aco2,Dlat,Atp5me,Sdha,Ndufaf6,Dlst,Etfa,D2hgdh,Lrpprc,Idh2,Uqcrq	13/136
2_Member	GO Biological Processes	GO:0015980	energy derivation by oxidation of organic compounds	-12.2999	-9.28264	24158,25739,26204,29507,79250,81654,140608,157074,298549,299201,300726,361596,497902	Acadm,Pygb,COX3,Cox7a2,Aco2,Dlat,Atp5me,Sdha,Mtfr1l,Dlst,Etfa,Idh2,Uqcrq	13/255
2_Member	GO Biological Processes	GO:0045333	cellular respiration	-11.0482	-8.22474	26204,29507,79250,81654,140608,157074,298549,299201,300726,361596,497902	COX3,Cox7a2,Aco2,Dlat,Atp5me,Sdha,Mtfr1l,Dlst,Etfa,Idh2,Uqcrq	11/189
2_Member	GO Biological Processes	GO:0009060	aerobic respiration	-10.5081	-7.74907	26204,29507,79250,81654,140608,157074,298549,299201,361596,497902	COX3,Cox7a2,Aco2,Dlat,Atp5me,Sdha,Mtfr1l,Dlst,Idh2,Uqcrq	10/155
2_Member	Reactome Gene Sets	R-RNO-163200	Respiratory electron transport, ATP synthesis by chemiosmotic coupling, and heat production by uncoupling proteins.	-6.29049	-4.13356	26204,140608,297821,300726,313867,497902	COX3,Atp5me,Ndufaf6,Etfa,Lrpprc,Uqcrq	6/99
2_Member	Reactome Gene Sets	R-RNO-611105	Respiratory electron transport	-5.35195	-3.35067	26204,297821,300726,313867,497902	COX3,Ndufaf6,Etfa,Lrpprc,Uqcrq	5/81
2_Member	GO Biological Processes	GO:0022904	respiratory electron transport chain	-4.7402	-2.83056	26204,29507,157074,300726,497902	COX3,Cox7a2,Sdha,Etfa,Uqcrq	5/108
2_Member	GO Biological Processes	GO:0006119	oxidative phosphorylation	-4.66372	-2.76661	26204,29507,140608,157074,497902	COX3,Cox7a2,Atp5me,Sdha,Uqcrq	5/112
2_Member	GO Biological Processes	GO:0022900	electron transport chain	-4.27417	-2.44724	26204,29507,157074,300726,497902	COX3,Cox7a2,Sdha,Etfa,Uqcrq	5/135
2_Member	GO Biological Processes	GO:0019646	aerobic electron transport chain	-4.16208	-2.36065	26204,29507,157074,497902	COX3,Cox7a2,Sdha,Uqcrq	4/73
2_Member	GO Biological Processes	GO:0042775	mitochondrial ATP synthesis coupled electron transport	-3.9648	-2.18116	26204,29507,157074,497902	COX3,Cox7a2,Sdha,Uqcrq	4/82
2_Member	GO Biological Processes	GO:0042773	ATP synthesis coupled electron transport	-3.90413	-2.12679	26204,29507,157074,497902	COX3,Cox7a2,Sdha,Uqcrq	4/85
3_Summary	GO Biological Processes	GO:0061061	muscle structure development	-15.862	-12.2396	24185,24232,24585,24837,24851,25420,25725,29161,29248,29557,29693,63836,63839,64353,64362,81634,84353,114901,161476,290880,291926,295929,298584,363256,363925,689560,24583,81818,24211,81633,305679,114114,296654,24959,59108,29542,81679,25751,85333,170922,690987,29214,29489,54241,54319,140654,117282,81822	Akt1,C3,Myl3,Tnnt2,Tpm1,Cryab,Prkar1a,Cav3,Tnni3,Myh7,Atp2a2,Actn4,Fhl2,Pdlim5,Des,Actn1,Ctnnb1,Sorbs2,Hspb2,Adprhl1,Mylk3,Mybpc3,Capzb,Speg,Myl2,Ryr2,Myh3,Vim,Atp1a1,Acta2,Vcl,Dnm1l,Gsn,Pgam2,Mb,Pebp1,Jup,Dnm2,Slc25a4,Ilk,Gys1,Tubb5,Dync1h1,Cltc,Ezr,Rps3,Hnrnpk,Actb	48/-
3_Member	GO Biological Processes	GO:0061061	muscle structure development	-15.862	-12.2396	24185,24232,24585,24837,24851,25420,25725,29161,29248,29557,29693,63836,63839,64353,64362,81634,84353,114901,161476,290880,291926,295929,298584,363256,363925,689560	Akt1,C3,Myl3,Tnnt2,Tpm1,Cryab,Prkar1a,Cav3,Tnni3,Myh7,Atp2a2,Actn4,Fhl2,Pdlim5,Des,Actn1,Ctnnb1,Sorbs2,Hspb2,Adprhl1,Mylk3,Mybpc3,Capzb,Speg,Myl2,Ryr2	26/571
3_Member	GO Biological Processes	GO:0055001	muscle cell development	-14.9089	-11.3864	24837,24851,25725,29161,29557,29693,63836,63839,64353,81634,114901,290880,291926,295929,298584,363256,363925	Tnnt2,Tpm1,Prkar1a,Cav3,Myh7,Atp2a2,Actn4,Fhl2,Pdlim5,Actn1,Sorbs2,Adprhl1,Mylk3,Mybpc3,Capzb,Speg,Myl2	17/196
3_Member	GO Biological Processes	GO:0042692	muscle cell differentiation	-14.4936	-11.2264	24185,24232,24837,24851,25725,29161,29557,29693,63836,63839,64353,81634,84353,114901,290880,291926,295929,298584,363256,363925	Akt1,C3,Tnnt2,Tpm1,Prkar1a,Cav3,Myh7,Atp2a2,Actn4,Fhl2,Pdlim5,Actn1,Ctnnb1,Sorbs2,Adprhl1,Mylk3,Mybpc3,Capzb,Speg,Myl2	20/330
3_Member	Reactome Gene Sets	R-RNO-390522	Striated Muscle Contraction	-14.0314	-10.81	24583,24585,24837,24851,29248,64362,81818,295929,363925	Myh3,Myl3,Tnnt2,Tpm1,Tnni3,Des,Vim,Mybpc3,Myl2	9/25
3_Member	Reactome Gene Sets	R-RNO-397014	Muscle contraction	-13.2737	-10.0937	24211,24583,24585,24837,24851,29248,29693,64362,81633,81818,295929,305679,363925,689560	Atp1a1,Myh3,Myl3,Tnnt2,Tpm1,Tnni3,Atp2a2,Des,Acta2,Vim,Mybpc3,Vcl,Myl2,Ryr2	14/138
3_Member	GO Biological Processes	GO:0048738	cardiac muscle tissue development	-12.9992	-9.85695	24585,24837,24851,25725,29161,29248,29557,63839,64353,114901,290880,291926,295929,363256,363925,689560	Myl3,Tnnt2,Tpm1,Prkar1a,Cav3,Tnni3,Myh7,Fhl2,Pdlim5,Sorbs2,Adprhl1,Mylk3,Mybpc3,Speg,Myl2,Ryr2	16/215
3_Member	GO Biological Processes	GO:0014706	striated muscle tissue development	-12.8131	-9.70567	24585,24837,24851,25725,29161,29248,29557,63839,64353,114901,290880,291926,295929,363256,363925,689560	Myl3,Tnnt2,Tpm1,Prkar1a,Cav3,Tnni3,Myh7,Fhl2,Pdlim5,Sorbs2,Adprhl1,Mylk3,Mybpc3,Speg,Myl2,Ryr2	16/221
3_Member	GO Biological Processes	GO:0060047	heart contraction	-12.6451	-9.56987	24211,24585,24837,24851,29161,29248,29557,114114,295929,296654,363925,689560	Atp1a1,Myl3,Tnnt2,Tpm1,Cav3,Tnni3,Myh7,Dnm1l,Mybpc3,Gsn,Myl2,Ryr2	12/94
3_Member	GO Biological Processes	GO:0060048	cardiac muscle contraction	-12.116	-9.12511	24211,24585,24837,24851,29161,29248,29557,295929,296654,363925,689560	Atp1a1,Myl3,Tnnt2,Tpm1,Cav3,Tnni3,Myh7,Mybpc3,Gsn,Myl2,Ryr2	11/78
3_Member	GO Biological Processes	GO:0003015	heart process	-11.859	-8.89286	24211,24585,24837,24851,29161,29248,29557,114114,295929,296654,363925,689560	Atp1a1,Myl3,Tnnt2,Tpm1,Cav3,Tnni3,Myh7,Dnm1l,Mybpc3,Gsn,Myl2,Ryr2	12/109
3_Member	GO Biological Processes	GO:0006941	striated muscle contraction	-11.5674	-8.30029	24211,24583,24585,24837,24851,24959,29161,29248,29557,59108,295929,296654,363925,689560	Atp1a1,Myh3,Myl3,Tnnt2,Tpm1,Pgam2,Cav3,Tnni3,Myh7,Mb,Mybpc3,Gsn,Myl2,Ryr2	14/120
3_Member	GO Biological Processes	GO:0003012	muscle system process	-11.0514	-8.22474	24211,24583,24585,24837,24851,29161,29248,29557,29693,64353,81633,114901,295929,296654,363925,689560	Atp1a1,Myh3,Myl3,Tnnt2,Tpm1,Cav3,Tnni3,Myh7,Atp2a2,Pdlim5,Acta2,Sorbs2,Mybpc3,Gsn,Myl2,Ryr2	16/288
3_Member	GO Biological Processes	GO:0051146	striated muscle cell differentiation	-10.7551	-7.96507	24185,24837,24851,25725,29161,29557,63839,64353,81634,114901,290880,291926,295929,363256,363925	Akt1,Tnnt2,Tpm1,Prkar1a,Cav3,Myh7,Fhl2,Pdlim5,Actn1,Sorbs2,Adprhl1,Mylk3,Mybpc3,Speg,Myl2	15/254
3_Member	GO Biological Processes	GO:0060537	muscle tissue development	-9.74277	-7.00814	24585,24837,24851,25725,29161,29248,29557,63839,64353,81634,114901,290880,291926,295929,363256,363925,689560	Myl3,Tnnt2,Tpm1,Prkar1a,Cav3,Tnni3,Myh7,Fhl2,Pdlim5,Actn1,Sorbs2,Adprhl1,Mylk3,Mybpc3,Speg,Myl2,Ryr2	17/409
3_Member	GO Biological Processes	GO:0030239	myofibril assembly	-9.73782	-7.00814	24837,24851,25725,29557,81634,290880,291926,295929,363925	Tnnt2,Tpm1,Prkar1a,Myh7,Actn1,Adprhl1,Mylk3,Mybpc3,Myl2	9/68
3_Member	GO Biological Processes	GO:0008016	regulation of heart contraction	-9.72438	-7.00814	24211,24585,24837,24851,29161,29248,29542,29557,29693,81679,295929,363925,689560	Atp1a1,Myl3,Tnnt2,Tpm1,Cav3,Tnni3,Pebp1,Myh7,Atp2a2,Jup,Mybpc3,Myl2,Ryr2	13/206
3_Member	GO Biological Processes	GO:0006936	muscle contraction	-9.64646	-6.94958	24211,24583,24585,24837,24851,29161,29248,29557,81633,295929,296654,363925,689560	Atp1a1,Myh3,Myl3,Tnnt2,Tpm1,Cav3,Tnni3,Myh7,Acta2,Mybpc3,Gsn,Myl2,Ryr2	13/209
3_Member	GO Biological Processes	GO:0007507	heart development	-9.63949	-6.94958	24585,24837,24851,25725,25751,29161,29248,29557,63839,64353,84353,85333,114901,170922,290880,291926,295929,363256,363925,689560,690987	Myl3,Tnnt2,Tpm1,Prkar1a,Dnm2,Cav3,Tnni3,Myh7,Fhl2,Pdlim5,Ctnnb1,Slc25a4,Sorbs2,Ilk,Adprhl1,Mylk3,Mybpc3,Speg,Myl2,Ryr2,Gys1	21/676
3_Member	GO Biological Processes	GO:0055002	striated muscle cell development	-9.56468	-6.88736	24837,24851,25725,29557,81634,290880,291926,295929,363925	Tnnt2,Tpm1,Prkar1a,Myh7,Actn1,Adprhl1,Mylk3,Mybpc3,Myl2	9/71
3_Member	GO Biological Processes	GO:0055010	ventricular cardiac muscle tissue morphogenesis	-9.24925	-6.59606	24585,24837,24851,29248,29557,295929,363925,689560	Myl3,Tnnt2,Tpm1,Tnni3,Myh7,Mybpc3,Myl2,Ryr2	8/52
3_Member	GO Biological Processes	GO:1903522	regulation of blood circulation	-9.04923	-6.4299	24185,24211,24585,24837,24851,29161,29248,29542,29557,29693,81679,295929,363925,689560	Akt1,Atp1a1,Myl3,Tnnt2,Tpm1,Cav3,Tnni3,Pebp1,Myh7,Atp2a2,Jup,Mybpc3,Myl2,Ryr2	14/283
3_Member	GO Biological Processes	GO:0003206	cardiac chamber morphogenesis	-9.01389	-6.40529	24585,24837,24851,29161,29248,29557,63839,290880,295929,363925,689560	Myl3,Tnnt2,Tpm1,Cav3,Tnni3,Myh7,Fhl2,Adprhl1,Mybpc3,Myl2,Ryr2	11/149
3_Member	GO Biological Processes	GO:0003205	cardiac chamber development	-8.68306	-6.10512	24585,24837,24851,25751,29161,29248,29557,63839,290880,295929,363925,689560	Myl3,Tnnt2,Tpm1,Dnm2,Cav3,Tnni3,Myh7,Fhl2,Adprhl1,Mybpc3,Myl2,Ryr2	12/203
3_Member	GO Biological Processes	GO:0003229	ventricular cardiac muscle tissue development	-8.4495	-5.90021	24585,24837,24851,29248,29557,295929,363925,689560	Myl3,Tnnt2,Tpm1,Tnni3,Myh7,Mybpc3,Myl2,Ryr2	8/65
3_Member	GO Biological Processes	GO:0010927	cellular component assembly involved in morphogenesis	-8.37653	-5.83638	24837,24851,25725,29557,81634,170922,290880,291926,295929,363925	Tnnt2,Tpm1,Prkar1a,Myh7,Actn1,Ilk,Adprhl1,Mylk3,Mybpc3,Myl2	10/131
3_Member	GO Biological Processes	GO:0006942	regulation of striated muscle contraction	-8.29556	-5.76756	24211,24585,29161,29248,29557,29693,81679,295929,689560	Atp1a1,Myl3,Cav3,Tnni3,Myh7,Atp2a2,Jup,Mybpc3,Ryr2	9/98
3_Member	GO Biological Processes	GO:0055008	cardiac muscle tissue morphogenesis	-8.28998	-5.76756	24585,24837,24851,29248,29557,295929,363925,689560	Myl3,Tnnt2,Tpm1,Tnni3,Myh7,Mybpc3,Myl2,Ryr2	8/68
3_Member	GO Biological Processes	GO:0045214	sarcomere organization	-8.18694	-5.67312	24837,24851,25725,29557,81634,291926,295929	Tnnt2,Tpm1,Prkar1a,Myh7,Actn1,Mylk3,Mybpc3	7/45
3_Member	GO Biological Processes	GO:0140694	non-membrane-bounded organelle assembly	-8.09148	-5.58609	24837,24851,25725,29214,29489,29557,54241,54319,81634,140654,290880,291926,295929,363925	Tnnt2,Tpm1,Prkar1a,Tubb5,Dync1h1,Myh7,Cltc,Ezr,Actn1,Rps3,Adprhl1,Mylk3,Mybpc3,Myl2	14/336
3_Member	GO Biological Processes	GO:0003007	heart morphogenesis	-8.00692	-5.51792	24585,24837,24851,29161,29248,29557,63839,84353,170922,290880,295929,363925,689560	Myl3,Tnnt2,Tpm1,Cav3,Tnni3,Myh7,Fhl2,Ctnnb1,Ilk,Adprhl1,Mybpc3,Myl2,Ryr2	13/285
3_Member	GO Biological Processes	GO:0003208	cardiac ventricle morphogenesis	-7.89977	-5.43609	24585,24837,24851,29248,29557,295929,363925,689560	Myl3,Tnnt2,Tpm1,Tnni3,Myh7,Mybpc3,Myl2,Ryr2	8/76
3_Member	GO Biological Processes	GO:0055013	cardiac muscle cell development	-7.63562	-5.22715	29161,63839,64353,114901,290880,291926,363256,363925	Cav3,Fhl2,Pdlim5,Sorbs2,Adprhl1,Mylk3,Speg,Myl2	8/82
3_Member	GO Biological Processes	GO:0060415	muscle tissue morphogenesis	-7.63562	-5.22715	24585,24837,24851,29248,29557,295929,363925,689560	Myl3,Tnnt2,Tpm1,Tnni3,Myh7,Mybpc3,Myl2,Ryr2	8/82
3_Member	GO Biological Processes	GO:0031032	actomyosin structure organization	-7.48703	-5.12298	24837,24851,25725,29557,81634,290880,291926,295929,363925	Tnnt2,Tpm1,Prkar1a,Myh7,Actn1,Adprhl1,Mylk3,Mybpc3,Myl2	9/121
3_Member	GO Biological Processes	GO:0048644	muscle organ morphogenesis	-7.35303	-5.00088	24585,24837,24851,29248,29557,295929,363925,689560	Myl3,Tnnt2,Tpm1,Tnni3,Myh7,Mybpc3,Myl2,Ryr2	8/89
3_Member	GO Biological Processes	GO:0055006	cardiac cell development	-7.31466	-4.96834	29161,63839,64353,114901,290880,291926,363256,363925	Cav3,Fhl2,Pdlim5,Sorbs2,Adprhl1,Mylk3,Speg,Myl2	8/90
3_Member	GO Biological Processes	GO:0006937	regulation of muscle contraction	-7.21781	-4.89405	24211,24585,24837,29161,29248,29557,29693,81679,295929,689560	Atp1a1,Myl3,Tnnt2,Cav3,Tnni3,Myh7,Atp2a2,Jup,Mybpc3,Ryr2	10/173
3_Member	GO Biological Processes	GO:0090257	regulation of muscle system process	-7.14284	-4.84656	24211,24585,24837,29161,29248,29557,29693,81679,85333,295929,296654,689560	Atp1a1,Myl3,Tnnt2,Cav3,Tnni3,Myh7,Atp2a2,Jup,Slc25a4,Mybpc3,Gsn,Ryr2	12/279
3_Member	GO Biological Processes	GO:0008015	blood circulation	-7.13853	-4.84656	24185,24211,24585,24837,24851,29161,29248,29557,81633,114114,291926,295929,296654,363925,689560	Akt1,Atp1a1,Myl3,Tnnt2,Tpm1,Cav3,Tnni3,Myh7,Acta2,Dnm1l,Mylk3,Mybpc3,Gsn,Myl2,Ryr2	15/467
3_Member	GO Biological Processes	GO:0003013	circulatory system process	-6.77717	-4.53805	24185,24211,24585,24837,24851,29161,29248,29557,81633,114114,291926,295929,296654,363925,689560	Akt1,Atp1a1,Myl3,Tnnt2,Tpm1,Cav3,Tnni3,Myh7,Acta2,Dnm1l,Mylk3,Mybpc3,Gsn,Myl2,Ryr2	15/498
3_Member	GO Biological Processes	GO:0044057	regulation of system process	-6.71879	-4.49596	24185,24211,24585,24837,24851,29161,29248,29542,29557,29693,81679,85333,117282,295929,296654,363925,689560	Akt1,Atp1a1,Myl3,Tnnt2,Tpm1,Cav3,Tnni3,Pebp1,Myh7,Atp2a2,Jup,Slc25a4,Hnrnpk,Mybpc3,Gsn,Myl2,Ryr2	17/654
3_Member	GO Biological Processes	GO:0003231	cardiac ventricle development	-6.65647	-4.44609	24585,24837,24851,25751,29248,29557,295929,363925,689560	Myl3,Tnnt2,Tpm1,Dnm2,Tnni3,Myh7,Mybpc3,Myl2,Ryr2	9/151
3_Member	GO Biological Processes	GO:0055007	cardiac muscle cell differentiation	-6.39747	-4.22141	29161,63839,64353,114901,290880,291926,363256,363925	Cav3,Fhl2,Pdlim5,Sorbs2,Adprhl1,Mylk3,Speg,Myl2	8/118
3_Member	GO Biological Processes	GO:0030048	actin filament-based movement	-6.19746	-4.06243	24837,24851,29161,29557,63836,296654,689560	Tnnt2,Tpm1,Cav3,Myh7,Actn4,Gsn,Ryr2	7/86
3_Member	GO Biological Processes	GO:0070252	actin-mediated cell contraction	-5.78437	-3.70831	24837,24851,29161,29557,296654,689560	Tnnt2,Tpm1,Cav3,Myh7,Gsn,Ryr2	6/63
3_Member	GO Biological Processes	GO:0007517	muscle organ development	-5.61409	-3.58583	24585,24837,24851,25420,29248,29557,64362,81634,295929,363925,689560	Myl3,Tnnt2,Tpm1,Cryab,Tnni3,Myh7,Des,Actn1,Mybpc3,Myl2,Ryr2	11/321
3_Member	GO Biological Processes	GO:0035051	cardiocyte differentiation	-5.5852	-3.56521	29161,63839,64353,114901,290880,291926,363256,363925	Cav3,Fhl2,Pdlim5,Sorbs2,Adprhl1,Mylk3,Speg,Myl2	8/151
3_Member	GO Biological Processes	GO:0030049	muscle filament sliding	-4.9929	-3.04335	24837,24851,29557	Tnnt2,Tpm1,Myh7	3/8
3_Member	GO Biological Processes	GO:0033275	actin-myosin filament sliding	-4.81863	-2.89827	24837,24851,29557	Tnnt2,Tpm1,Myh7	3/9
3_Member	GO Biological Processes	GO:0048729	tissue morphogenesis	-4.6022	-2.71526	24585,24837,24851,25725,29248,29557,81633,81822,84353,170922,295929,305679,363925,689560	Myl3,Tnnt2,Tpm1,Prkar1a,Tnni3,Myh7,Acta2,Actb,Ctnnb1,Ilk,Mybpc3,Vcl,Myl2,Ryr2	14/659
3_Member	GO Biological Processes	GO:0002027	regulation of heart rate	-4.25116	-2.43289	24851,29161,29557,81679,295929,689560	Tpm1,Cav3,Myh7,Jup,Mybpc3,Ryr2	6/116
3_Member	GO Biological Processes	GO:0055003	cardiac myofibril assembly	-3.84762	-2.07955	290880,291926,363925	Adprhl1,Mylk3,Myl2	3/18
4_Summary	GO Biological Processes	GO:0030029	actin filament-based process	-14.6169	-11.2779	24837,24851,25725,29161,29557,54319,63836,64159,64310,64353,81634,81822,81824,290880,291926,295929,296654,296710,297339,298584,362293,363925,493810,689560,691149,29489,64158,64362,81818,170922,301252,24211,29693,81633,81679,24185,25176,25751,85333,114114,54241,78975,140654,25420,83427,116643,117152,303090	Tnnt2,Tpm1,Prkar1a,Cav3,Myh7,Ezr,Actn4,Sptan1,Arf1,Pdlim5,Actn1,Actb,Arpc1a,Adprhl1,Mylk3,Mybpc3,Gsn,Arpc5l,Capg,Capzb,Dnajb6,Myl2,Capza2,Ryr2,Capza1,Dync1h1,Tuba1a,Des,Vim,Ilk,Hsp90ab1,Atp1a1,Atp2a2,Acta2,Jup,Akt1,Slc25a5,Dnm2,Slc25a4,Dnm1l,Cltc,Prkaa2,Rps3,Cryab,Rack1,Vcp,Cand1,Irgm	48/-
4_Member	GO Biological Processes	GO:0030029	actin filament-based process	-14.6169	-11.2779	24837,24851,25725,29161,29557,54319,63836,64159,64310,64353,81634,81822,81824,290880,291926,295929,296654,296710,297339,298584,362293,363925,493810,689560,691149	Tnnt2,Tpm1,Prkar1a,Cav3,Myh7,Ezr,Actn4,Sptan1,Arf1,Pdlim5,Actn1,Actb,Arpc1a,Adprhl1,Mylk3,Mybpc3,Gsn,Arpc5l,Capg,Capzb,Dnajb6,Myl2,Capza2,Ryr2,Capza1	25/584
4_Member	GO Biological Processes	GO:0097435	supramolecular fiber organization	-14.6169	-11.2779	24837,24851,25725,29161,29489,29557,54319,63836,64158,64310,64362,81634,81818,81824,170922,290880,291926,295929,296654,296710,297339,298584,301252,362293,363925	Tnnt2,Tpm1,Prkar1a,Cav3,Dync1h1,Myh7,Ezr,Actn4,Tuba1a,Arf1,Des,Actn1,Vim,Arpc1a,Ilk,Adprhl1,Mylk3,Mybpc3,Gsn,Arpc5l,Capg,Capzb,Hsp90ab1,Dnajb6,Myl2	25/584
4_Member	GO Biological Processes	GO:0030036	actin cytoskeleton organization	-14.5962	-11.2779	24837,24851,25725,29161,29557,54319,63836,64159,64310,64353,81634,81822,81824,290880,291926,295929,296654,296710,297339,298584,362293,363925,493810,691149	Tnnt2,Tpm1,Prkar1a,Cav3,Myh7,Ezr,Actn4,Sptan1,Arf1,Pdlim5,Actn1,Actb,Arpc1a,Adprhl1,Mylk3,Mybpc3,Gsn,Arpc5l,Capg,Capzb,Dnajb6,Myl2,Capza2,Capza1	24/528
4_Member	GO Biological Processes	GO:0032970	regulation of actin filament-based process	-10.7114	-7.93718	24211,24837,24851,29161,29693,64159,64310,81633,81679,170922,291926,296654,296710,297339,298584,493810,689560,691149	Atp1a1,Tnnt2,Tpm1,Cav3,Atp2a2,Sptan1,Arf1,Acta2,Jup,Ilk,Mylk3,Gsn,Arpc5l,Capg,Capzb,Capza2,Ryr2,Capza1	18/409
4_Member	GO Biological Processes	GO:0051693	actin filament capping	-9.18859	-6.55827	24851,64159,296654,297339,298584,493810,691149	Tpm1,Sptan1,Gsn,Capg,Capzb,Capza2,Capza1	7/33
4_Member	GO Biological Processes	GO:0030835	negative regulation of actin filament depolymerization	-8.56304	-6.00441	24851,64159,296654,297339,298584,493810,691149	Tpm1,Sptan1,Gsn,Capg,Capzb,Capza2,Capza1	7/40
4_Member	GO Biological Processes	GO:0010639	negative regulation of organelle organization	-7.7132	-5.2842	24185,24851,25176,25725,25751,29161,64159,85333,114114,296654,297339,298584,493810,691149	Akt1,Tpm1,Slc25a5,Prkar1a,Dnm2,Cav3,Sptan1,Slc25a4,Dnm1l,Gsn,Capg,Capzb,Capza2,Capza1	14/360
4_Member	GO Biological Processes	GO:0030834	regulation of actin filament depolymerization	-7.55693	-5.18064	24851,64159,296654,297339,298584,493810,691149	Tpm1,Sptan1,Gsn,Capg,Capzb,Capza2,Capza1	7/55
4_Member	GO Biological Processes	GO:0030837	negative regulation of actin filament polymerization	-7.28769	-4.94711	24851,64159,296654,297339,298584,493810,691149	Tpm1,Sptan1,Gsn,Capg,Capzb,Capza2,Capza1	7/60
4_Member	GO Biological Processes	GO:0051016	barbed-end actin filament capping	-7.20288	-4.88458	296654,297339,298584,493810,691149	Gsn,Capg,Capzb,Capza2,Capza1	5/19
4_Member	GO Biological Processes	GO:0051493	regulation of cytoskeleton organization	-7.17552	-4.86262	24851,29161,29489,54241,64159,64310,78975,140654,170922,291926,296654,296710,297339,298584,493810,691149	Tpm1,Cav3,Dync1h1,Cltc,Sptan1,Arf1,Prkaa2,Rps3,Ilk,Mylk3,Gsn,Arpc5l,Capg,Capzb,Capza2,Capza1	16/534
4_Member	GO Biological Processes	GO:0007015	actin filament organization	-7.12588	-4.83899	24837,24851,29161,54319,63836,64310,81634,81824,296654,296710,297339,298584	Tnnt2,Tpm1,Cav3,Ezr,Actn4,Arf1,Actn1,Arpc1a,Gsn,Arpc5l,Capg,Capzb	12/280
4_Member	GO Biological Processes	GO:0032535	regulation of cellular component size	-6.94686	-4.67972	24185,24851,25751,29161,54319,64159,170922,296654,296710,297339,298584,301252,493810,691149	Akt1,Tpm1,Dnm2,Cav3,Ezr,Sptan1,Ilk,Gsn,Arpc5l,Capg,Capzb,Hsp90ab1,Capza2,Capza1	14/415
4_Member	GO Biological Processes	GO:1901880	negative regulation of protein depolymerization	-6.60747	-4.40728	24851,64159,296654,297339,298584,493810,691149	Tpm1,Sptan1,Gsn,Capg,Capzb,Capza2,Capza1	7/75
4_Member	GO Biological Processes	GO:0032272	negative regulation of protein polymerization	-6.56756	-4.37147	24851,64159,296654,297339,298584,493810,691149	Tpm1,Sptan1,Gsn,Capg,Capzb,Capza2,Capza1	7/76
4_Member	GO Biological Processes	GO:0032271	regulation of protein polymerization	-6.48969	-4.29768	24851,29161,64159,140654,296654,296710,297339,298584,493810,691149	Tpm1,Cav3,Sptan1,Rps3,Gsn,Arpc5l,Capg,Capzb,Capza2,Capza1	10/207
4_Member	GO Biological Processes	GO:1902903	regulation of supramolecular fiber organization	-6.30736	-4.14667	24851,25420,29161,64159,64310,140654,291926,296654,296710,297339,298584,493810,691149	Tpm1,Cryab,Cav3,Sptan1,Arf1,Rps3,Mylk3,Gsn,Arpc5l,Capg,Capzb,Capza2,Capza1	13/399
4_Member	GO Biological Processes	GO:0043242	negative regulation of protein-containing complex disassembly	-6.23229	-4.08715	24851,64159,296654,297339,298584,493810,691149	Tpm1,Sptan1,Gsn,Capg,Capzb,Capza2,Capza1	7/85
4_Member	GO Biological Processes	GO:1902904	negative regulation of supramolecular fiber organization	-6.09405	-3.96608	24851,25420,29161,64159,296654,297339,298584,493810,691149	Tpm1,Cryab,Cav3,Sptan1,Gsn,Capg,Capzb,Capza2,Capza1	9/176
4_Member	GO Biological Processes	GO:0032956	regulation of actin cytoskeleton organization	-5.99623	-3.88206	24851,29161,64159,64310,170922,291926,296654,296710,297339,298584,493810,691149	Tpm1,Cav3,Sptan1,Arf1,Ilk,Mylk3,Gsn,Arpc5l,Capg,Capzb,Capza2,Capza1	12/357
4_Member	GO Biological Processes	GO:1901879	regulation of protein depolymerization	-5.87189	-3.76595	24851,64159,296654,297339,298584,493810,691149	Tpm1,Sptan1,Gsn,Capg,Capzb,Capza2,Capza1	7/96
4_Member	GO Biological Processes	GO:0090066	regulation of anatomical structure size	-5.72131	-3.66427	24185,24851,25751,29161,54319,64159,81633,170922,296654,296710,297339,298584,301252,493810,691149	Akt1,Tpm1,Dnm2,Cav3,Ezr,Sptan1,Acta2,Ilk,Gsn,Arpc5l,Capg,Capzb,Hsp90ab1,Capza2,Capza1	15/604
4_Member	GO Biological Processes	GO:0030833	regulation of actin filament polymerization	-5.71718	-3.66311	24851,64159,296654,296710,297339,298584,493810,691149	Tpm1,Sptan1,Gsn,Arpc5l,Capg,Capzb,Capza2,Capza1	8/145
4_Member	GO Biological Processes	GO:0051129	negative regulation of cellular component organization	-5.67528	-3.62722	24185,24851,25176,25420,25725,25751,29161,64159,81818,85333,114114,296654,297339,298584,362293,493810,691149	Akt1,Tpm1,Slc25a5,Cryab,Prkar1a,Dnm2,Cav3,Sptan1,Vim,Slc25a4,Dnm1l,Gsn,Capg,Capzb,Dnajb6,Capza2,Capza1	17/778
4_Member	GO Biological Processes	GO:0031333	negative regulation of protein-containing complex assembly	-5.67252	-3.62722	24851,25420,64159,296654,297339,298584,493810,691149	Tpm1,Cryab,Sptan1,Gsn,Capg,Capzb,Capza2,Capza1	8/147
4_Member	GO Biological Processes	GO:0008064	regulation of actin polymerization or depolymerization	-5.29888	-3.30021	24851,64159,296654,296710,297339,298584,493810,691149	Tpm1,Sptan1,Gsn,Arpc5l,Capg,Capzb,Capza2,Capza1	8/165
4_Member	GO Biological Processes	GO:0030832	regulation of actin filament length	-5.26023	-3.26929	24851,64159,296654,296710,297339,298584,493810,691149	Tpm1,Sptan1,Gsn,Arpc5l,Capg,Capzb,Capza2,Capza1	8/167
4_Member	GO Biological Processes	GO:0051494	negative regulation of cytoskeleton organization	-5.14732	-3.16897	24851,29161,64159,296654,297339,298584,493810,691149	Tpm1,Cav3,Sptan1,Gsn,Capg,Capzb,Capza2,Capza1	8/173
4_Member	GO Biological Processes	GO:0043254	regulation of protein-containing complex assembly	-5.11278	-3.06458	24851,25420,29161,64159,83427,116643,117152,140654,296654,296710,297339,298584,303090,493810,691149	Tpm1,Cryab,Cav3,Sptan1,Rack1,Vcp,Cand1,Rps3,Gsn,Arpc5l,Capg,Capzb,Irgm,Capza2,Capza1	15/439
4_Member	GO Biological Processes	GO:0043244	regulation of protein-containing complex disassembly	-4.92891	-2.98398	24851,64159,296654,297339,298584,493810,691149	Tpm1,Sptan1,Gsn,Capg,Capzb,Capza2,Capza1	7/133
4_Member	GO Biological Processes	GO:0110053	regulation of actin filament organization	-4.44797	-2.58261	24851,64159,64310,296654,296710,297339,298584,493810,691149	Tpm1,Sptan1,Arf1,Gsn,Arpc5l,Capg,Capzb,Capza2,Capza1	9/281
4_Member	GO Biological Processes	GO:0008154	actin polymerization or depolymerization	-2.3424	-0.843647	296654,297339,298584	Gsn,Capg,Capzb	3/58
5_Summary	Reactome Gene Sets	R-RNO-168249	Innate Immune System	-12.1347	-8.57526	24232,25373,25739,29214,29489,29662,58857,64159,64681,81675,81679,81683,81822,81824,81827,84353,116643,117152,117512,292804,296554,296654,298682,301252,305679,315599,315648,493810,691149,100912032	C3,Ahsg,Pygb,Tubb5,Dync1h1,Gdi2,Vapa,Sptan1,Mvp,Gyg1,Jup,Mif,Actb,Arpc1a,Psmc5,Ctnnb1,Vcp,Cand1,C9,Gpi,Tubb4b,Gsn,Atad3a,Hsp90ab1,Vcl,Nlrx1,Ppp2r1b,Capza2,Capza1,Rps27a	30/-
5_Member	Reactome Gene Sets	R-RNO-168249	Innate Immune System	-12.1347	-8.57526	24232,25373,25739,29214,29489,29662,58857,64159,64681,81675,81679,81683,81822,81824,81827,84353,116643,117152,117512,292804,296554,296654,298682,301252,305679,315599,315648,493810,691149,100912032	C3,Ahsg,Pygb,Tubb5,Dync1h1,Gdi2,Vapa,Sptan1,Mvp,Gyg1,Jup,Mif,Actb,Arpc1a,Psmc5,Ctnnb1,Vcp,Cand1,C9,Gpi,Tubb4b,Gsn,Atad3a,Hsp90ab1,Vcl,Nlrx1,Ppp2r1b,Capza2,Capza1,Rps27a	30/713
5_Member	Reactome Gene Sets	R-RNO-6798695	Neutrophil degranulation	-9.29232	-6.5023	24232,25373,25739,29214,29489,29662,58857,64159,64681,81675,81679,81683,116643,117152,292804,296554,296654,298682,301252,305679	C3,Ahsg,Pygb,Tubb5,Dync1h1,Gdi2,Vapa,Sptan1,Mvp,Gyg1,Jup,Mif,Vcp,Cand1,Gpi,Tubb4b,Gsn,Atad3a,Hsp90ab1,Vcl	20/408
6_Summary	Reactome Gene Sets	R-RNO-194315	Signaling by Rho GTPases	-11.3721	-8.47575	24829,29489,54241,64158,64159,64627,64665,81634,81679,81818,81822,81824,83764,83809,84353,291159,296554,298584,301252,315648	H2bc1,Dync1h1,Cltc,Tuba1a,Sptan1,Hist1h4b,Flot1,Actn1,Jup,Vim,Actb,Arpc1a,Flot2,Nsfl1c,Ctnnb1,Hist1h2ail1,Tubb4b,Capzb,Hsp90ab1,Ppp2r1b	20/-
6_Member	Reactome Gene Sets	R-RNO-194315	Signaling by Rho GTPases	-11.3721	-8.47575	24829,29489,54241,64158,64159,64627,64665,81634,81679,81818,81822,81824,83764,83809,84353,291159,296554,298584,301252,315648	H2bc1,Dync1h1,Cltc,Tuba1a,Sptan1,Hist1h4b,Flot1,Actn1,Jup,Vim,Actb,Arpc1a,Flot2,Nsfl1c,Ctnnb1,Hist1h2ail1,Tubb4b,Capzb,Hsp90ab1,Ppp2r1b	20/485
6_Member	Reactome Gene Sets	R-RNO-9716542	Signaling by Rho GTPases, Miro GTPases and RHOBTB3	-11.1952	-8.33557	24829,29489,54241,64158,64159,64627,64665,81634,81679,81818,81822,81824,83764,83809,84353,291159,296554,298584,301252,315648	H2bc1,Dync1h1,Cltc,Tuba1a,Sptan1,Hist1h4b,Flot1,Actn1,Jup,Vim,Actb,Arpc1a,Flot2,Nsfl1c,Ctnnb1,Hist1h2ail1,Tubb4b,Capzb,Hsp90ab1,Ppp2r1b	20/496
6_Member	Reactome Gene Sets	R-RNO-195258	RHO GTPase Effectors	-6.28267	-4.12947	24829,29489,64158,64627,81822,81824,84353,291159,296554,315648	H2bc1,Dync1h1,Tuba1a,Hist1h4b,Actb,Arpc1a,Ctnnb1,Hist1h2ail1,Tubb4b,Ppp2r1b	10/218
6_Member	Reactome Gene Sets	R-RNO-9012999	RHO GTPase cycle	-5.7606	-3.69455	54241,64159,64665,81634,81679,81818,81822,83764,83809,298584,301252	Cltc,Sptan1,Flot1,Actn1,Jup,Vim,Actb,Flot2,Nsfl1c,Capzb,Hsp90ab1	11/310
7_Summary	Reactome Gene Sets	R-RNO-71406	Pyruvate metabolism and Citric Acid (TCA) cycle	-10.8343	-8.0279	24439,79250,81654,157074,299201,301624,361596,24399,140608,306840,29214,29489,64158,296554,24265,24849	Hagh,Aco2,Dlat,Sdha,Dlst,D2hgdh,Idh2,Glud1,Atp5me,Sirt5,Tubb5,Dync1h1,Tuba1a,Tubb4b,Ckm,Tpi1	16/-
7_Member	Reactome Gene Sets	R-RNO-71406	Pyruvate metabolism and Citric Acid (TCA) cycle	-10.8343	-8.0279	24439,79250,81654,157074,299201,301624,361596	Hagh,Aco2,Dlat,Sdha,Dlst,D2hgdh,Idh2	7/37
7_Member	GO Biological Processes	GO:0006099	tricarboxylic acid cycle	-7.26944	-4.94014	79250,81654,157074,299201,361596	Aco2,Dlat,Sdha,Dlst,Idh2	5/34
7_Member	Reactome Gene Sets	R-RNO-71403	Citric acid cycle (TCA cycle)	-6.46212	-4.27416	79250,157074,299201,361596	Aco2,Sdha,Dlst,Idh2	4/20
7_Member	GO Biological Processes	GO:0043648	dicarboxylic acid metabolic process	-5.03396	-3.07739	24399,157074,299201,301624,361596	Glud1,Sdha,Dlst,D2hgdh,Idh2	5/94
7_Member	GO Biological Processes	GO:0072350	tricarboxylic acid metabolic process	-4.68914	-2.7879	24399,79250,361596	Glud1,Aco2,Idh2	3/18
7_Member	Reactome Gene Sets	R-RNO-1592230	Mitochondrial biogenesis	-4.43378	-2.50686	24399,140608,306840,361596	Glud1,Atp5me,Sirt5,Idh2	4/22
7_Member	Reactome Gene Sets	R-RNO-1852241	Organelle biogenesis and maintenance	-3.99625	-2.14222	24399,29214,29489,64158,140608,296554,306840,361596	Glud1,Tubb5,Dync1h1,Tuba1a,Atp5me,Tubb4b,Sirt5,Idh2	8/164
7_Member	GO Biological Processes	GO:0006164	purine nucleotide biosynthetic process	-2.76654	-1.17558	81654,140608,157074,361596	Dlat,Atp5me,Sdha,Idh2	4/170
7_Member	GO Biological Processes	GO:0072522	purine-containing compound biosynthetic process	-2.71154	-1.13162	81654,140608,157074,361596	Dlat,Atp5me,Sdha,Idh2	4/176
7_Member	GO Biological Processes	GO:0090407	organophosphate biosynthetic process	-2.63427	-1.06898	24265,24849,81654,140608,157074,361596	Ckm,Tpi1,Dlat,Atp5me,Sdha,Idh2	6/452
7_Member	GO Biological Processes	GO:0009165	nucleotide biosynthetic process	-2.44242	-0.917388	81654,140608,157074,361596	Dlat,Atp5me,Sdha,Idh2	4/209
7_Member	GO Biological Processes	GO:1901293	nucleoside phosphate biosynthetic process	-2.42768	-0.906995	81654,140608,157074,361596	Dlat,Atp5me,Sdha,Idh2	4/211
7_Member	GO Biological Processes	GO:0009152	purine ribonucleotide biosynthetic process	-2.04571	-0.622973	81654,140608,157074	Dlat,Atp5me,Sdha	3/142
8_Summary	GO Biological Processes	GO:0019674	NAD metabolic process	-10.3731	-7.43045	24383,24534,24644,24849,24959,25438,65152,116643,116682,299201,292804,361596,24583,29557,140608,157074,81654,25604,81708,24158,24185,81675,690987,25287,313867,25739,24399,24539,78975,81683,300033,304542,359725,360887,64635	Gapdh,Ldhb,Pgk1,Tpi1,Pgam2,Eno3,Pfkm,Vcp,Kynu,Dlst,Gpi,Idh2,Myh3,Myh7,Atp5me,Sdha,Dlat,Pcmt1,Aldh6a1,Acadm,Akt1,Gyg1,Gys1,Acadl,Lrpprc,Pygb,Glud1,Lpl,Prkaa2,Mif,Eef1d,Coq5,Cbr4,Coq8a,Snd1	35/-
8_Member	GO Biological Processes	GO:0019674	NAD metabolic process	-10.3731	-7.43045	24383,24534,24644,24849,24959,25438,65152,116643,116682,299201	Gapdh,Ldhb,Pgk1,Tpi1,Pgam2,Eno3,Pfkm,Vcp,Kynu,Dlst	10/55
8_Member	GO Biological Processes	GO:0006734	NADH metabolic process	-9.357	-6.53355	24383,24644,24849,24959,25438,65152,116643,299201	Gapdh,Pgk1,Tpi1,Pgam2,Eno3,Pfkm,Vcp,Dlst	8/34
8_Member	GO Biological Processes	GO:0006735	NADH regeneration	-8.93045	-6.21421	24383,24644,24849,24959,25438,65152	Gapdh,Pgk1,Tpi1,Pgam2,Eno3,Pfkm	6/14
8_Member	GO Biological Processes	GO:0061621	canonical glycolysis	-8.93045	-6.21421	24383,24644,24849,24959,25438,65152	Gapdh,Pgk1,Tpi1,Pgam2,Eno3,Pfkm	6/14
8_Member	GO Biological Processes	GO:0061718	glucose catabolic process to pyruvate	-8.93045	-6.21421	24383,24644,24849,24959,25438,65152	Gapdh,Pgk1,Tpi1,Pgam2,Eno3,Pfkm	6/14
8_Member	GO Biological Processes	GO:0019362	pyridine nucleotide metabolic process	-8.75182	-6.0745	24383,24534,24644,24849,24959,25438,65152,116643,116682,292804,299201,361596	Gapdh,Ldhb,Pgk1,Tpi1,Pgam2,Eno3,Pfkm,Vcp,Kynu,Gpi,Dlst,Idh2	12/131
8_Member	GO Biological Processes	GO:0046496	nicotinamide nucleotide metabolic process	-8.75182	-6.0745	24383,24534,24644,24849,24959,25438,65152,116643,116682,292804,299201,361596	Gapdh,Ldhb,Pgk1,Tpi1,Pgam2,Eno3,Pfkm,Vcp,Kynu,Gpi,Dlst,Idh2	12/131
8_Member	GO Biological Processes	GO:0046034	ATP metabolic process	-8.6759	-6.01081	24383,24583,24644,24849,24959,25438,29557,65152,116643,140608,157074,292804	Gapdh,Myh3,Pgk1,Tpi1,Pgam2,Eno3,Myh7,Pfkm,Vcp,Atp5me,Sdha,Gpi	12/133
8_Member	GO Biological Processes	GO:0061615	glycolytic process through fructose-6-phosphate	-8.51079	-5.88046	24383,24644,24849,24959,25438,65152	Gapdh,Pgk1,Tpi1,Pgam2,Eno3,Pfkm	6/16
8_Member	GO Biological Processes	GO:0061620	glycolytic process through glucose-6-phosphate	-8.51079	-5.88046	24383,24644,24849,24959,25438,65152	Gapdh,Pgk1,Tpi1,Pgam2,Eno3,Pfkm	6/16
8_Member	GO Biological Processes	GO:0072524	pyridine-containing compound metabolic process	-8.45571	-5.83638	24383,24534,24644,24849,24959,25438,65152,116643,116682,292804,299201,361596	Gapdh,Ldhb,Pgk1,Tpi1,Pgam2,Eno3,Pfkm,Vcp,Kynu,Gpi,Dlst,Idh2	12/139
8_Member	GO Biological Processes	GO:0019677	NAD catabolic process	-8.15194	-5.5538	24383,24644,24849,24959,25438,65152	Gapdh,Pgk1,Tpi1,Pgam2,Eno3,Pfkm	6/18
8_Member	GO Biological Processes	GO:0009205	purine ribonucleoside triphosphate metabolic process	-7.85502	-5.30573	24383,24583,24644,24849,24959,25438,29557,65152,116643,140608,157074,292804	Gapdh,Myh3,Pgk1,Tpi1,Pgam2,Eno3,Myh7,Pfkm,Vcp,Atp5me,Sdha,Gpi	12/157
8_Member	GO Biological Processes	GO:0009199	ribonucleoside triphosphate metabolic process	-7.6424	-5.14529	24383,24583,24644,24849,24959,25438,29557,65152,116643,140608,157074,292804	Gapdh,Myh3,Pgk1,Tpi1,Pgam2,Eno3,Myh7,Pfkm,Vcp,Atp5me,Sdha,Gpi	12/164
8_Member	GO Biological Processes	GO:0009144	purine nucleoside triphosphate metabolic process	-7.61288	-5.13185	24383,24583,24644,24849,24959,25438,29557,65152,116643,140608,157074,292804	Gapdh,Myh3,Pgk1,Tpi1,Pgam2,Eno3,Myh7,Pfkm,Vcp,Atp5me,Sdha,Gpi	12/165
8_Member	GO Biological Processes	GO:0006007	glucose catabolic process	-7.43228	-4.96676	24383,24644,24849,24959,25438,65152	Gapdh,Pgk1,Tpi1,Pgam2,Eno3,Pfkm	6/23
8_Member	GO Biological Processes	GO:0009141	nucleoside triphosphate metabolic process	-7.1668	-4.71627	24383,24583,24644,24849,24959,25438,29557,65152,116643,140608,157074,292804	Gapdh,Myh3,Pgk1,Tpi1,Pgam2,Eno3,Myh7,Pfkm,Vcp,Atp5me,Sdha,Gpi	12/181
8_Member	GO Biological Processes	GO:0006090	pyruvate metabolic process	-7.11049	-4.66725	24383,24534,24644,24849,24959,25438,65152,81654,292804	Gapdh,Ldhb,Pgk1,Tpi1,Pgam2,Eno3,Pfkm,Dlat,Gpi	9/88
8_Member	GO Biological Processes	GO:0072521	purine-containing compound metabolic process	-6.9326	-4.52412	24383,24534,24583,24644,24849,24959,25438,25604,29557,65152,81654,116643,116682,140608,157074,292804,299201,361596	Gapdh,Ldhb,Myh3,Pgk1,Tpi1,Pgam2,Eno3,Pcmt1,Myh7,Pfkm,Dlat,Vcp,Kynu,Atp5me,Sdha,Gpi,Dlst,Idh2	18/458
8_Member	Reactome Gene Sets	R-RNO-70263	Gluconeogenesis	-6.87608	-4.49354	24383,24644,24849,24959,25438,292804	Gapdh,Pgk1,Tpi1,Pgam2,Eno3,Gpi	6/28
8_Member	GO Biological Processes	GO:0006163	purine nucleotide metabolic process	-6.69384	-4.33577	24383,24534,24583,24644,24849,24959,25438,29557,65152,81654,116643,116682,140608,157074,292804,299201,361596	Gapdh,Ldhb,Myh3,Pgk1,Tpi1,Pgam2,Eno3,Myh7,Pfkm,Dlat,Vcp,Kynu,Atp5me,Sdha,Gpi,Dlst,Idh2	17/424
8_Member	Reactome Gene Sets	R-RNO-70171	Glycolysis	-6.59399	-4.25909	24383,24644,24849,24959,25438,65152,292804	Gapdh,Pgk1,Tpi1,Pgam2,Eno3,Pfkm,Gpi	7/50
8_Member	GO Biological Processes	GO:0055086	nucleobase-containing small molecule metabolic process	-6.48876	-4.17636	24383,24534,24583,24644,24849,24959,25438,25604,29557,65152,81654,81708,116643,116682,140608,157074,292804,299201,361596	Gapdh,Ldhb,Myh3,Pgk1,Tpi1,Pgam2,Eno3,Pcmt1,Myh7,Pfkm,Dlat,Aldh6a1,Vcp,Kynu,Atp5me,Sdha,Gpi,Dlst,Idh2	19/545
8_Member	GO Biological Processes	GO:0009150	purine ribonucleotide metabolic process	-6.40367	-4.1218	24383,24583,24644,24849,24959,25438,29557,65152,81654,116643,116682,140608,157074,292804,299201	Gapdh,Myh3,Pgk1,Tpi1,Pgam2,Eno3,Myh7,Pfkm,Dlat,Vcp,Kynu,Atp5me,Sdha,Gpi,Dlst	15/345
8_Member	GO Biological Processes	GO:0019320	hexose catabolic process	-6.34231	-4.06541	24383,24644,24849,24959,25438,65152	Gapdh,Pgk1,Tpi1,Pgam2,Eno3,Pfkm	6/34
8_Member	GO Biological Processes	GO:0006096	glycolytic process	-6.08926	-3.85464	24383,24644,24849,24959,25438,65152,292804	Gapdh,Pgk1,Tpi1,Pgam2,Eno3,Pfkm,Gpi	7/59
8_Member	GO Biological Processes	GO:0009259	ribonucleotide metabolic process	-6.07969	-3.84953	24383,24583,24644,24849,24959,25438,29557,65152,81654,116643,116682,140608,157074,292804,299201	Gapdh,Myh3,Pgk1,Tpi1,Pgam2,Eno3,Myh7,Pfkm,Dlat,Vcp,Kynu,Atp5me,Sdha,Gpi,Dlst	15/366
8_Member	GO Biological Processes	GO:0016051	carbohydrate biosynthetic process	-6.04448	-3.81873	24158,24185,24383,24644,24849,24959,81675,292804,690987	Acadm,Akt1,Gapdh,Pgk1,Tpi1,Pgam2,Gyg1,Gpi,Gys1	9/117
8_Member	GO Biological Processes	GO:0009117	nucleotide metabolic process	-5.96915	-3.75636	24383,24534,24583,24644,24849,24959,25438,29557,65152,81654,116643,116682,140608,157074,292804,299201,361596	Gapdh,Ldhb,Myh3,Pgk1,Tpi1,Pgam2,Eno3,Myh7,Pfkm,Dlat,Vcp,Kynu,Atp5me,Sdha,Gpi,Dlst,Idh2	17/478
8_Member	GO Biological Processes	GO:0019693	ribose phosphate metabolic process	-5.90476	-3.7208	24383,24583,24644,24849,24959,25438,29557,65152,81654,116643,116682,140608,157074,292804,299201	Gapdh,Myh3,Pgk1,Tpi1,Pgam2,Eno3,Myh7,Pfkm,Dlat,Vcp,Kynu,Atp5me,Sdha,Gpi,Dlst	15/378
8_Member	GO Biological Processes	GO:0006753	nucleoside phosphate metabolic process	-5.89511	-3.71596	24383,24534,24583,24644,24849,24959,25438,29557,65152,81654,116643,116682,140608,157074,292804,299201,361596	Gapdh,Ldhb,Myh3,Pgk1,Tpi1,Pgam2,Eno3,Myh7,Pfkm,Dlat,Vcp,Kynu,Atp5me,Sdha,Gpi,Dlst,Idh2	17/484
8_Member	GO Biological Processes	GO:0046032	ADP catabolic process	-5.89202	-3.71596	24383,24644,24849,24959,25438,65152,292804	Gapdh,Pgk1,Tpi1,Pgam2,Eno3,Pfkm,Gpi	7/63
8_Member	GO Biological Processes	GO:0019364	pyridine nucleotide catabolic process	-5.84491	-3.68042	24383,24644,24849,24959,25438,65152,292804	Gapdh,Pgk1,Tpi1,Pgam2,Eno3,Pfkm,Gpi	7/64
8_Member	Reactome Gene Sets	R-RNO-70326	Glucose metabolism	-5.84491	-3.68042	24383,24644,24849,24959,25438,65152,292804	Gapdh,Pgk1,Tpi1,Pgam2,Eno3,Pfkm,Gpi	7/64
8_Member	GO Biological Processes	GO:0046365	monosaccharide catabolic process	-5.77636	-3.62316	24383,24644,24849,24959,25438,65152	Gapdh,Pgk1,Tpi1,Pgam2,Eno3,Pfkm	6/42
8_Member	GO Biological Processes	GO:0009137	purine nucleoside diphosphate catabolic process	-5.7531	-3.6145	24383,24644,24849,24959,25438,65152,292804	Gapdh,Pgk1,Tpi1,Pgam2,Eno3,Pfkm,Gpi	7/66
8_Member	GO Biological Processes	GO:0009181	purine ribonucleoside diphosphate catabolic process	-5.7531	-3.6145	24383,24644,24849,24959,25438,65152,292804	Gapdh,Pgk1,Tpi1,Pgam2,Eno3,Pfkm,Gpi	7/66
8_Member	GO Biological Processes	GO:0072526	pyridine-containing compound catabolic process	-5.70837	-3.58389	24383,24644,24849,24959,25438,65152,292804	Gapdh,Pgk1,Tpi1,Pgam2,Eno3,Pfkm,Gpi	7/67
8_Member	GO Biological Processes	GO:0009191	ribonucleoside diphosphate catabolic process	-5.66438	-3.54336	24383,24644,24849,24959,25438,65152,292804	Gapdh,Pgk1,Tpi1,Pgam2,Eno3,Pfkm,Gpi	7/68
8_Member	GO Biological Processes	GO:0046031	ADP metabolic process	-5.62111	-3.50693	24383,24644,24849,24959,25438,65152,292804	Gapdh,Pgk1,Tpi1,Pgam2,Eno3,Pfkm,Gpi	7/69
8_Member	GO Biological Processes	GO:0006006	glucose metabolic process	-5.55151	-3.44071	24185,24383,24644,24849,24959,25438,65152,81654,292804	Akt1,Gapdh,Pgk1,Tpi1,Pgam2,Eno3,Pfkm,Dlat,Gpi	9/134
8_Member	GO Biological Processes	GO:0009134	nucleoside diphosphate catabolic process	-5.53664	-3.4292	24383,24644,24849,24959,25438,65152,292804	Gapdh,Pgk1,Tpi1,Pgam2,Eno3,Pfkm,Gpi	7/71
8_Member	GO Biological Processes	GO:0009135	purine nucleoside diphosphate metabolic process	-5.37548	-3.2971	24383,24644,24849,24959,25438,65152,292804	Gapdh,Pgk1,Tpi1,Pgam2,Eno3,Pfkm,Gpi	7/75
8_Member	GO Biological Processes	GO:0009179	purine ribonucleoside diphosphate metabolic process	-5.37548	-3.2971	24383,24644,24849,24959,25438,65152,292804	Gapdh,Pgk1,Tpi1,Pgam2,Eno3,Pfkm,Gpi	7/75
8_Member	GO Biological Processes	GO:0009185	ribonucleoside diphosphate metabolic process	-5.04582	-3.00628	24383,24644,24849,24959,25438,65152,292804	Gapdh,Pgk1,Tpi1,Pgam2,Eno3,Pfkm,Gpi	7/84
8_Member	GO Biological Processes	GO:0044270	cellular nitrogen compound catabolic process	-5.01724	-3.06302	24644,24849,24959,25287,81708,116643,292804,313867	Pgk1,Tpi1,Pgam2,Acadl,Aldh6a1,Vcp,Gpi,Lrpprc	8/351
8_Member	GO Biological Processes	GO:0006094	gluconeogenesis	-4.96	-3.01277	24644,24849,24959,292804	Pgk1,Tpi1,Pgam2,Gpi	4/46
8_Member	GO Biological Processes	GO:0016052	carbohydrate catabolic process	-4.91586	-2.89587	24383,24644,24849,24959,25438,25739,65152,292804	Gapdh,Pgk1,Tpi1,Pgam2,Eno3,Pygb,Pfkm,Gpi	8/122
8_Member	GO Biological Processes	GO:0019319	hexose biosynthetic process	-4.84951	-2.92479	24644,24849,24959,292804	Pgk1,Tpi1,Pgam2,Gpi	4/49
8_Member	GO Biological Processes	GO:0009132	nucleoside diphosphate metabolic process	-4.84755	-2.84101	24383,24644,24849,24959,25438,65152,292804	Gapdh,Pgk1,Tpi1,Pgam2,Eno3,Pfkm,Gpi	7/90
8_Member	GO Biological Processes	GO:0009166	nucleotide catabolic process	-4.78828	-2.7922	24383,24644,24849,24959,25438,65152,116643,292804	Gapdh,Pgk1,Tpi1,Pgam2,Eno3,Pfkm,Vcp,Gpi	8/127
8_Member	GO Biological Processes	GO:0019318	hexose metabolic process	-4.7738	-2.7803	24185,24383,24644,24849,24959,25438,65152,81654,292804	Akt1,Gapdh,Pgk1,Tpi1,Pgam2,Eno3,Pfkm,Dlat,Gpi	9/167
8_Member	GO Biological Processes	GO:1901292	nucleoside phosphate catabolic process	-4.61914	-2.66493	24383,24644,24849,24959,25438,65152,116643,292804	Gapdh,Pgk1,Tpi1,Pgam2,Eno3,Pfkm,Vcp,Gpi	8/134
8_Member	GO Biological Processes	GO:0046364	monosaccharide biosynthetic process	-4.55669	-2.67375	24644,24849,24959,292804	Pgk1,Tpi1,Pgam2,Gpi	4/58
8_Member	GO Biological Processes	GO:0005975	carbohydrate metabolic process	-4.51749	-2.57257	24158,24185,24383,24644,24849,24959,25438,25739,65152,81654,81675,292804,361596,690987	Acadm,Akt1,Gapdh,Pgk1,Tpi1,Pgam2,Eno3,Pygb,Pfkm,Dlat,Gyg1,Gpi,Idh2,Gys1	14/435
8_Member	GO Biological Processes	GO:0009154	purine ribonucleotide catabolic process	-4.49271	-2.55462	24383,24644,24849,24959,25438,65152,292804	Gapdh,Pgk1,Tpi1,Pgam2,Eno3,Pfkm,Gpi	7/102
8_Member	GO Biological Processes	GO:0044283	small molecule biosynthetic process	-4.36785	-2.45396	24383,24399,24539,24644,24849,24959,78975,81683,116682,292804,300033,304542,359725,360887	Gapdh,Glud1,Lpl,Pgk1,Tpi1,Pgam2,Prkaa2,Mif,Kynu,Gpi,Eef1d,Coq5,Cbr4,Coq8a	14/449
8_Member	GO Biological Processes	GO:0009261	ribonucleotide catabolic process	-4.2818	-2.38469	24383,24644,24849,24959,25438,65152,292804	Gapdh,Pgk1,Tpi1,Pgam2,Eno3,Pfkm,Gpi	7/110
8_Member	GO Biological Processes	GO:0006195	purine nucleotide catabolic process	-4.25668	-2.36874	24383,24644,24849,24959,25438,65152,292804	Gapdh,Pgk1,Tpi1,Pgam2,Eno3,Pfkm,Gpi	7/111
8_Member	GO Biological Processes	GO:0005996	monosaccharide metabolic process	-4.22734	-2.3464	24185,24383,24644,24849,24959,25438,65152,81654,292804	Akt1,Gapdh,Pgk1,Tpi1,Pgam2,Eno3,Pfkm,Dlat,Gpi	9/196
8_Member	GO Biological Processes	GO:0046700	heterocycle catabolic process	-4.16808	-2.29225	24383,24644,24849,24959,25438,64635,65152,81708,116643,116682,292804,313867	Gapdh,Pgk1,Tpi1,Pgam2,Eno3,Snd1,Pfkm,Aldh6a1,Vcp,Kynu,Gpi,Lrpprc	12/353
8_Member	GO Biological Processes	GO:0072523	purine-containing compound catabolic process	-4.15878	-2.2857	24383,24644,24849,24959,25438,65152,292804	Gapdh,Pgk1,Tpi1,Pgam2,Eno3,Pfkm,Gpi	7/115
8_Member	Reactome Gene Sets	R-RNO-71387	Metabolism of carbohydrates	-3.99739	-2.14222	24383,24644,24849,24959,25438,65152,81675,292804,690987	Gapdh,Pgk1,Tpi1,Pgam2,Eno3,Pfkm,Gyg1,Gpi,Gys1	9/210
8_Member	GO Biological Processes	GO:1901361	organic cyclic compound catabolic process	-3.70941	-1.96078	24644,24849,24959,81708,116643,292804,313867	Pgk1,Tpi1,Pgam2,Aldh6a1,Vcp,Gpi,Lrpprc	7/402
8_Member	GO Biological Processes	GO:0046434	organophosphate catabolic process	-3.59831	-1.8598	24644,24849,24959,116643,292804	Pgk1,Tpi1,Pgam2,Vcp,Gpi	5/188
8_Member	GO Biological Processes	GO:0034655	nucleobase-containing compound catabolic process	-3.4082	-1.71315	24644,24849,24959,116643,292804,313867	Pgk1,Tpi1,Pgam2,Vcp,Gpi,Lrpprc	6/320
8_Member	GO Biological Processes	GO:0019439	aromatic compound catabolic process	-3.32497	-1.55383	24383,24644,24849,24959,25438,64635,65152,116643,116682,292804,313867	Gapdh,Pgk1,Tpi1,Pgam2,Eno3,Snd1,Pfkm,Vcp,Kynu,Gpi,Lrpprc	11/374
8_Member	GO Biological Processes	GO:1901136	carbohydrate derivative catabolic process	-2.50117	-0.868495	24383,24644,24849,24959,25438,65152,292804	Gapdh,Pgk1,Tpi1,Pgam2,Eno3,Pfkm,Gpi	7/218
9_Summary	Reactome Gene Sets	R-RNO-2262752	Cellular responses to stress	-10.3102	-7.38987	24185,24186,24829,25420,26204,29489,64158,64371,64627,78975,81827,116643,291159,296554,298584,301252,313867,362293,493810,691149,100912032,25751,54241,64310,64159,25725,29699,24825,29662,58917,81822,81824,24232,314432,315648,81818,29214,84353,303831	Akt1,Alb,H2bc1,Cryab,COX3,Dync1h1,Tuba1a,Prdx3,Hist1h4b,Prkaa2,Psmc5,Vcp,Hist1h2ail1,Tubb4b,Capzb,Hsp90ab1,Lrpprc,Dnajb6,Capza2,Capza1,Rps27a,Dnm2,Cltc,Arf1,Sptan1,Prkar1a,Prkar2a,Tf,Gdi2,Hpx,Actb,Arpc1a,C3,Uba1,Ppp2r1b,Vim,Tubb5,Ctnnb1,Eif4a2	39/-
9_Member	Reactome Gene Sets	R-RNO-2262752	Cellular responses to stress	-10.3102	-7.38987	24185,24186,24829,25420,26204,29489,64158,64371,64627,78975,81827,116643,291159,296554,298584,301252,313867,362293,493810,691149,100912032	Akt1,Alb,H2bc1,Cryab,COX3,Dync1h1,Tuba1a,Prdx3,Hist1h4b,Prkaa2,Psmc5,Vcp,Hist1h2ail1,Tubb4b,Capzb,Hsp90ab1,Lrpprc,Dnajb6,Capza2,Capza1,Rps27a	21/399
9_Member	Reactome Gene Sets	R-RNO-8953897	Cellular responses to stimuli	-10.2498	-7.35064	24185,24186,24829,25420,26204,29489,64158,64371,64627,78975,81827,116643,291159,296554,298584,301252,313867,362293,493810,691149,100912032	Akt1,Alb,H2bc1,Cryab,COX3,Dync1h1,Tuba1a,Prdx3,Hist1h4b,Prkaa2,Psmc5,Vcp,Hist1h2ail1,Tubb4b,Capzb,Hsp90ab1,Lrpprc,Dnajb6,Capza2,Capza1,Rps27a	21/402
9_Member	Reactome Gene Sets	R-RNO-2132295	MHC class II antigen presentation	-8.62698	-6.05881	25751,29489,54241,64158,64310,296554,298584,493810,691149	Dnm2,Dync1h1,Cltc,Tuba1a,Arf1,Tubb4b,Capzb,Capza2,Capza1	9/90
9_Member	Reactome Gene Sets	R-RNO-3371497	HSP90 chaperone cycle for steroid hormone receptors (SHR) in the presence of ligand	-8.04931	-5.55219	29489,64158,296554,298584,301252,493810,691149	Dync1h1,Tuba1a,Tubb4b,Capzb,Hsp90ab1,Capza2,Capza1	7/47
9_Member	Reactome Gene Sets	R-RNO-6807878	COPI-mediated anterograde transport	-7.99294	-5.51192	29489,64158,64159,64310,296554,298584,493810,691149	Dync1h1,Tuba1a,Sptan1,Arf1,Tubb4b,Capzb,Capza2,Capza1	8/74
9_Member	Reactome Gene Sets	R-RNO-983231	Factors involved in megakaryocyte development and platelet production	-7.16574	-4.85816	25725,29699,64158,291159,296554,298584,493810,691149	Prkar1a,Prkar2a,Tuba1a,Hist1h2ail1,Tubb4b,Capzb,Capza2,Capza1	8/94
9_Member	Reactome Gene Sets	R-RNO-6811436	COPI-independent Golgi-to-ER retrograde traffic	-6.98585	-4.71352	29489,64158,296554,298584,493810,691149	Dync1h1,Tuba1a,Tubb4b,Capzb,Capza2,Capza1	6/40
9_Member	Reactome Gene Sets	R-RNO-5653656	Vesicle-mediated transport	-6.89038	-4.5015	24185,24186,24825,25751,29489,29662,54241,58917,64158,64159,64310,81822,81824,296554,298584,493810,691149,100912032	Akt1,Alb,Tf,Dnm2,Dync1h1,Gdi2,Cltc,Hpx,Tuba1a,Sptan1,Arf1,Actb,Arpc1a,Tubb4b,Capzb,Capza2,Capza1,Rps27a	18/461
9_Member	Reactome Gene Sets	R-RNO-1280218	Adaptive Immune System	-6.68828	-4.47121	24185,24232,25751,29489,54241,64158,64310,81827,296554,298584,314432,315648,493810,691149,100912032	Akt1,C3,Dnm2,Dync1h1,Cltc,Tuba1a,Arf1,Psmc5,Tubb4b,Capzb,Uba1,Ppp2r1b,Capza2,Capza1,Rps27a	15/506
9_Member	Reactome Gene Sets	R-RNO-199991	Membrane Trafficking	-6.64907	-4.44471	24185,25751,29489,54241,64158,64159,64310,81822,81824,296554,298584,493810,691149,100912032	Akt1,Dnm2,Dync1h1,Cltc,Tuba1a,Sptan1,Arf1,Actb,Arpc1a,Tubb4b,Capzb,Capza2,Capza1,Rps27a	14/439
9_Member	Reactome Gene Sets	R-RNO-199977	ER to Golgi Anterograde Transport	-6.4546	-4.2718	29489,64158,64159,64310,296554,298584,493810,691149	Dync1h1,Tuba1a,Sptan1,Arf1,Tubb4b,Capzb,Capza2,Capza1	8/116
9_Member	Reactome Gene Sets	R-RNO-9646399	Aggrephagy	-6.06201	-3.94099	29489,64158,81818,296554,100912032	Dync1h1,Tuba1a,Vim,Tubb4b,Rps27a	5/31
9_Member	Reactome Gene Sets	R-RNO-948021	Transport to the Golgi and subsequent modification	-5.83192	-3.74407	29489,64158,64159,64310,296554,298584,493810,691149	Dync1h1,Tuba1a,Sptan1,Arf1,Tubb4b,Capzb,Capza2,Capza1	8/140
9_Member	Reactome Gene Sets	R-RNO-8856688	Golgi-to-ER retrograde transport	-5.78146	-3.70831	29489,64158,64310,296554,298584,493810,691149	Dync1h1,Tuba1a,Arf1,Tubb4b,Capzb,Capza2,Capza1	7/99
9_Member	Reactome Gene Sets	R-RNO-69275	G2/M Transition	-5.76254	-3.69455	29214,29489,64158,81827,296554,301252,315648,100912032	Tubb5,Dync1h1,Tuba1a,Psmc5,Tubb4b,Hsp90ab1,Ppp2r1b,Rps27a	8/143
9_Member	Reactome Gene Sets	R-RNO-453274	Mitotic G2-G2/M phases	-5.73977	-3.67975	29214,29489,64158,81827,296554,301252,315648,100912032	Tubb5,Dync1h1,Tuba1a,Psmc5,Tubb4b,Hsp90ab1,Ppp2r1b,Rps27a	8/144
9_Member	Reactome Gene Sets	R-RNO-69278	Cell Cycle, Mitotic	-5.61983	-3.58596	24185,24829,29214,29489,64158,64627,81827,291159,296554,301252,315648,100912032	Akt1,H2bc1,Tubb5,Dync1h1,Tuba1a,Hist1h4b,Psmc5,Hist1h2ail1,Tubb4b,Hsp90ab1,Ppp2r1b,Rps27a	12/388
9_Member	Reactome Gene Sets	R-RNO-446203	Asparagine N-linked glycosylation	-5.52747	-3.51291	29489,64158,64159,64310,296554,298584,493810,691149,100912032	Dync1h1,Tuba1a,Sptan1,Arf1,Tubb4b,Capzb,Capza2,Capza1,Rps27a	9/206
9_Member	Reactome Gene Sets	R-RNO-68886	M Phase	-5.27625	-3.28017	24829,29214,29489,64158,64627,81827,291159,296554,315648,100912032	H2bc1,Tubb5,Dync1h1,Tuba1a,Hist1h4b,Psmc5,Hist1h2ail1,Tubb4b,Ppp2r1b,Rps27a	10/282
9_Member	Reactome Gene Sets	R-RNO-1640170	Cell Cycle	-4.91722	-2.97686	24185,24829,29214,29489,64158,64627,81827,291159,296554,301252,315648,100912032	Akt1,H2bc1,Tubb5,Dync1h1,Tuba1a,Hist1h4b,Psmc5,Hist1h2ail1,Tubb4b,Hsp90ab1,Ppp2r1b,Rps27a	12/455
9_Member	Reactome Gene Sets	R-RNO-9663891	Selective autophagy	-4.87805	-2.9425	29489,64158,81818,296554,100912032	Dync1h1,Tuba1a,Vim,Tubb4b,Rps27a	5/53
9_Member	Reactome Gene Sets	R-RNO-5610787	Hedgehog 'off' state	-4.7684	-2.85664	25725,29699,64158,81827,296554,100912032	Prkar1a,Prkar2a,Tuba1a,Psmc5,Tubb4b,Rps27a	6/94
9_Member	Reactome Gene Sets	R-RNO-6811442	Intra-Golgi and retrograde Golgi-to-ER traffic	-4.66562	-2.76661	29489,64158,64310,296554,298584,493810,691149	Dync1h1,Tuba1a,Arf1,Tubb4b,Capzb,Capza2,Capza1	7/146
9_Member	Reactome Gene Sets	R-RNO-5626467	RHO GTPases activate IQGAPs	-4.65663	-2.76363	64158,81822,84353,296554	Tuba1a,Actb,Ctnnb1,Tubb4b	4/29
9_Member	Reactome Gene Sets	R-RNO-1632852	Macroautophagy	-4.44835	-2.58261	29489,64158,78975,81818,296554,100912032	Dync1h1,Tuba1a,Prkaa2,Vim,Tubb4b,Rps27a	6/107
9_Member	Reactome Gene Sets	R-RNO-9612973	Autophagy	-4.44835	-2.58261	29489,64158,78975,81818,296554,100912032	Dync1h1,Tuba1a,Prkaa2,Vim,Tubb4b,Rps27a	6/107
9_Member	Reactome Gene Sets	R-RNO-2565942	Regulation of PLK1 Activity at G2/M Transition	-4.44269	-2.57924	29214,29489,64158,296554,100912032	Tubb5,Dync1h1,Tuba1a,Tubb4b,Rps27a	5/65
9_Member	Reactome Gene Sets	R-RNO-8852276	The role of GTSE1 in G2/M progression after G2 checkpoint	-4.41046	-2.55268	64158,81827,296554,301252,100912032	Tuba1a,Psmc5,Tubb4b,Hsp90ab1,Rps27a	5/66
9_Member	Reactome Gene Sets	R-RNO-5358351	Signaling by Hedgehog	-4.23031	-2.41546	25725,29699,64158,81827,296554,100912032	Prkar1a,Prkar2a,Tuba1a,Psmc5,Tubb4b,Rps27a	6/117
9_Member	Reactome Gene Sets	R-RNO-380259	Loss of Nlp from mitotic centrosomes	-3.71034	-1.96078	29214,29489,64158,296554	Tubb5,Dync1h1,Tuba1a,Tubb4b	4/50
9_Member	Reactome Gene Sets	R-RNO-380284	Loss of proteins required for interphase microtubule organization from the centrosome	-3.71034	-1.96078	29214,29489,64158,296554	Tubb5,Dync1h1,Tuba1a,Tubb4b	4/50
9_Member	Reactome Gene Sets	R-RNO-8854518	AURKA Activation by TPX2	-3.67678	-1.93107	29214,29489,64158,296554	Tubb5,Dync1h1,Tuba1a,Tubb4b	4/51
9_Member	Reactome Gene Sets	R-RNO-2467813	Separation of Sister Chromatids	-3.66826	-1.92399	29489,64158,81827,296554,315648,100912032	Dync1h1,Tuba1a,Psmc5,Tubb4b,Ppp2r1b,Rps27a	6/148
9_Member	Reactome Gene Sets	R-RNO-380270	Recruitment of mitotic centrosome proteins and complexes	-3.54939	-1.82664	29214,29489,64158,296554	Tubb5,Dync1h1,Tuba1a,Tubb4b	4/55
9_Member	Reactome Gene Sets	R-RNO-380287	Centrosome maturation	-3.54939	-1.82664	29214,29489,64158,296554	Tubb5,Dync1h1,Tuba1a,Tubb4b	4/55
9_Member	Reactome Gene Sets	R-RNO-913531	Interferon Signaling	-3.51219	-1.79866	64158,296554,303831,315648,100912032	Tuba1a,Tubb4b,Eif4a2,Ppp2r1b,Rps27a	5/102
9_Member	Reactome Gene Sets	R-RNO-5663220	RHO GTPases Activate Formins	-3.49256	-1.78171	29489,64158,81822,296554,315648	Dync1h1,Tuba1a,Actb,Tubb4b,Ppp2r1b	5/103
9_Member	Reactome Gene Sets	R-RNO-380320	Recruitment of NuMA to mitotic centrosomes	-3.27074	-1.59342	29214,29489,64158,296554	Tubb5,Dync1h1,Tuba1a,Tubb4b	4/65
9_Member	Reactome Gene Sets	R-RNO-68882	Mitotic Anaphase	-3.20183	-1.54035	29489,64158,81827,296554,315648,100912032	Dync1h1,Tuba1a,Psmc5,Tubb4b,Ppp2r1b,Rps27a	6/181
9_Member	Reactome Gene Sets	R-RNO-2555396	Mitotic Metaphase and Anaphase	-3.18928	-1.52911	29489,64158,81827,296554,315648,100912032	Dync1h1,Tuba1a,Psmc5,Tubb4b,Ppp2r1b,Rps27a	6/182
9_Member	Reactome Gene Sets	R-RNO-1169410	Antiviral mechanism by IFN-stimulated genes	-3.14859	-1.49891	64158,296554,303831,315648	Tuba1a,Tubb4b,Eif4a2,Ppp2r1b	4/70
9_Member	Reactome Gene Sets	R-RNO-5620912	Anchoring of the basal body to the plasma membrane	-3.1024	-1.4562	29214,29489,64158,296554	Tubb5,Dync1h1,Tuba1a,Tubb4b	4/72
9_Member	Reactome Gene Sets	R-RNO-1280215	Cytokine Signaling in Immune system	-3.09894	-1.4539	24185,64158,81827,291159,296554,303831,315648,100912032	Akt1,Tuba1a,Psmc5,Hist1h2ail1,Tubb4b,Eif4a2,Ppp2r1b,Rps27a	8/341
9_Member	Reactome Gene Sets	R-RNO-68877	Mitotic Prometaphase	-2.91529	-1.30136	29214,29489,64158,296554,315648	Tubb5,Dync1h1,Tuba1a,Tubb4b,Ppp2r1b	5/138
9_Member	Reactome Gene Sets	R-RNO-9648025	EML4 and NUDC in mitotic spindle formation	-2.87147	-1.26404	29489,64158,296554,315648	Dync1h1,Tuba1a,Tubb4b,Ppp2r1b	4/83
9_Member	Reactome Gene Sets	R-RNO-69620	Cell Cycle Checkpoints	-2.85712	-1.25273	24829,29489,64627,81827,315648,100912032	H2bc1,Dync1h1,Hist1h4b,Psmc5,Ppp2r1b,Rps27a	6/211
9_Member	Reactome Gene Sets	R-RNO-2500257	Resolution of Sister Chromatid Cohesion	-2.70662	-1.1277	29489,64158,296554,315648	Dync1h1,Tuba1a,Tubb4b,Ppp2r1b	4/92
9_Member	Reactome Gene Sets	R-RNO-9833482	PKR-mediated signaling	-2.50053	-0.964669	64158,296554,315648	Tuba1a,Tubb4b,Ppp2r1b	3/51
9_Member	Reactome Gene Sets	R-RNO-6811434	COPI-dependent Golgi-to-ER retrograde traffic	-2.06495	-0.638145	64158,64310,296554	Tuba1a,Arf1,Tubb4b	3/73
9_Member	Reactome Gene Sets	R-RNO-5617833	Cilium Assembly	-2.03725	-0.6152	29214,29489,64158,296554	Tubb5,Dync1h1,Tuba1a,Tubb4b	4/142
10_Summary	GO Biological Processes	GO:0002026	regulation of the force of heart contraction	-9.39525	-6.73016	24211,24585,29542,29557,29693,363925,689560,29161,64353,114901,24837,81633,81679,29248,296654,85333,24851,100912032	Atp1a1,Myl3,Pebp1,Myh7,Atp2a2,Myl2,Ryr2,Cav3,Pdlim5,Sorbs2,Tnnt2,Acta2,Jup,Tnni3,Gsn,Slc25a4,Tpm1,Rps27a	18/-
10_Member	GO Biological Processes	GO:0002026	regulation of the force of heart contraction	-9.39525	-6.73016	24211,24585,29542,29557,29693,363925,689560	Atp1a1,Myl3,Pebp1,Myh7,Atp2a2,Myl2,Ryr2	7/31
10_Member	GO Biological Processes	GO:0003300	cardiac muscle hypertrophy	-7.79247	-5.34923	29161,29557,29693,64353,114901,363925,689560	Cav3,Myh7,Atp2a2,Pdlim5,Sorbs2,Myl2,Ryr2	7/51
10_Member	GO Biological Processes	GO:1903115	regulation of actin filament-based movement	-7.79247	-5.34923	24211,24837,29161,29693,81633,81679,689560	Atp1a1,Tnnt2,Cav3,Atp2a2,Acta2,Jup,Ryr2	7/51
10_Member	GO Biological Processes	GO:0014897	striated muscle hypertrophy	-7.67226	-5.25021	29161,29557,29693,64353,114901,363925,689560	Cav3,Myh7,Atp2a2,Pdlim5,Sorbs2,Myl2,Ryr2	7/53
10_Member	GO Biological Processes	GO:0014896	muscle hypertrophy	-7.55693	-5.18064	29161,29557,29693,64353,114901,363925,689560	Cav3,Myh7,Atp2a2,Pdlim5,Sorbs2,Myl2,Ryr2	7/55
10_Member	GO Biological Processes	GO:0086004	regulation of cardiac muscle cell contraction	-5.38431	-3.37511	24211,29161,29693,81679,689560	Atp1a1,Cav3,Atp2a2,Jup,Ryr2	5/42
10_Member	GO Biological Processes	GO:0055117	regulation of cardiac muscle contraction	-5.17303	-3.19219	24211,29161,29248,29693,81679,689560	Atp1a1,Cav3,Tnni3,Atp2a2,Jup,Ryr2	6/80
10_Member	GO Biological Processes	GO:0098901	regulation of cardiac muscle cell action potential	-4.65663	-2.76363	29161,29693,81679,689560	Cav3,Atp2a2,Jup,Ryr2	4/29
10_Member	GO Biological Processes	GO:0055119	relaxation of cardiac muscle	-4.40596	-2.55006	24211,29693,296654	Atp1a1,Atp2a2,Gsn	3/12
10_Member	GO Biological Processes	GO:0010882	regulation of cardiac muscle contraction by calcium ion signaling	-3.92498	-2.14362	29248,29693,689560	Tnni3,Atp2a2,Ryr2	3/17
10_Member	Reactome Gene Sets	R-RNO-5578775	Ion homeostasis	-3.85228	-2.0796	24211,29248,29693,689560	Atp1a1,Tnni3,Atp2a2,Ryr2	4/46
10_Member	GO Biological Processes	GO:0090075	relaxation of muscle	-3.30954	-1.62848	24211,29693,296654	Atp1a1,Atp2a2,Gsn	3/27
10_Member	GO Biological Processes	GO:0043502	regulation of muscle adaptation	-3.17184	-1.51983	29161,29557,29693,85333,296654	Cav3,Myh7,Atp2a2,Slc25a4,Gsn	5/121
10_Member	GO Biological Processes	GO:0098900	regulation of action potential	-2.99289	-1.37029	29161,29693,81679,689560	Cav3,Atp2a2,Jup,Ryr2	4/77
10_Member	GO Biological Processes	GO:0014888	striated muscle adaptation	-2.77329	-1.18131	29557,29693,296654	Myh7,Atp2a2,Gsn	3/41
10_Member	Reactome Gene Sets	R-RNO-5576891	Cardiac conduction	-2.68944	-1.11445	24211,29248,29693,689560	Atp1a1,Tnni3,Atp2a2,Ryr2	4/93
10_Member	GO Biological Processes	GO:0045823	positive regulation of heart contraction	-2.68445	-1.11105	24211,24851,689560	Atp1a1,Tpm1,Ryr2	3/44
10_Member	GO Biological Processes	GO:0043500	muscle adaptation	-2.57576	-1.02479	29557,29693,296654	Myh7,Atp2a2,Gsn	3/48
10_Member	GO Biological Processes	GO:1903524	positive regulation of blood circulation	-2.57576	-1.02479	24211,24851,689560	Atp1a1,Tpm1,Ryr2	3/48
10_Member	Reactome Gene Sets	R-RNO-983712	Ion channel transport	-2.21704	-0.757578	24211,29693,689560,100912032	Atp1a1,Atp2a2,Ryr2,Rps27a	4/126
11_Summary	Reactome Gene Sets	R-RNO-71291	Metabolism of amino acids and derivatives	-7.95454	-5.48134	24265,24399,25274,29711,63938,81654,81708,192172,299201,300726,687008,294810	Ckm,Glud1,Tst,Bckdhb,Hibadh,Dlat,Aldh6a1,Mpst,Dlst,Etfa,Pcca,Tars1	12/-
11_Member	Reactome Gene Sets	R-RNO-71291	Metabolism of amino acids and derivatives	-7.95454	-5.48134	24265,24399,25274,29711,63938,81654,81708,192172,299201	Ckm,Glud1,Tst,Bckdhb,Hibadh,Dlat,Aldh6a1,Mpst,Dlst	9/208
11_Member	GO Biological Processes	GO:0009063	amino acid catabolic process	-7.58699	-5.19811	24399,29711,63938,81708,299201,300726,687008	Glud1,Bckdhb,Hibadh,Aldh6a1,Dlst,Etfa,Pcca	7/104
11_Member	GO Biological Processes	GO:0006520	amino acid metabolic process	-6.871	-4.62274	24399,29711,63938,81708,192172,294810,299201,300726,687008	Glud1,Bckdhb,Hibadh,Aldh6a1,Mpst,Tars1,Dlst,Etfa,Pcca	9/278
11_Member	Reactome Gene Sets	R-RNO-70895	Branched-chain amino acid catabolism	-4.61543	-2.72446	29711,63938,81708	Bckdhb,Hibadh,Aldh6a1	3/19
11_Member	GO Biological Processes	GO:0009083	branched-chain amino acid catabolic process	-4.54578	-2.66682	29711,63938,81708	Bckdhb,Hibadh,Aldh6a1	3/20
11_Member	GO Biological Processes	GO:0009081	branched-chain amino acid metabolic process	-4.30019	-2.46441	29711,63938,81708	Bckdhb,Hibadh,Aldh6a1	3/24
11_Member	Reactome Gene Sets	R-RNO-389661	Glyoxylate metabolism and glycine degradation	-4.2456	-2.42904	29711,81654,299201	Bckdhb,Dlat,Dlst	3/25
11_Member	GO Biological Processes	GO:1901606	alpha-amino acid catabolic process	-3.90413	-2.12679	24399,63938,81708,299201	Glud1,Hibadh,Aldh6a1,Dlst	4/85
11_Member	GO Biological Processes	GO:1901605	alpha-amino acid metabolic process	-3.44474	-1.74579	24399,63938,81708,192172,299201	Glud1,Hibadh,Aldh6a1,Mpst,Dlst	5/203
12_Summary	Reactome Gene Sets	R-RNO-373760	L1CAM interactions	-7.73173	-5.29567	25751,54241,54319,64158,64159,81822,296554,24185,81679,81824,84353,301252,29161,29489,29693,58857,63836,64310,83809,114114,100912032,114901,296654,83427	Dnm2,Cltc,Ezr,Tuba1a,Sptan1,Actb,Tubb4b,Akt1,Jup,Arpc1a,Ctnnb1,Hsp90ab1,Cav3,Dync1h1,Atp2a2,Vapa,Actn4,Arf1,Nsfl1c,Dnm1l,Rps27a,Sorbs2,Gsn,Rack1	24/-
12_Member	Reactome Gene Sets	R-RNO-373760	L1CAM interactions	-7.73173	-5.29567	25751,54241,54319,64158,64159,81822,296554	Dnm2,Cltc,Ezr,Tuba1a,Sptan1,Actb,Tubb4b	7/52
12_Member	Reactome Gene Sets	R-RNO-437239	Recycling pathway of L1	-7.51146	-5.14133	25751,54241,54319,64158,81822,296554	Dnm2,Cltc,Ezr,Tuba1a,Actb,Tubb4b	6/33
12_Member	Reactome Gene Sets	R-RNO-1266738	Developmental Biology	-6.73857	-4.50841	24185,25751,54241,54319,64158,64159,81679,81822,81824,84353,296554,301252	Akt1,Dnm2,Cltc,Ezr,Tuba1a,Sptan1,Jup,Actb,Arpc1a,Ctnnb1,Tubb4b,Hsp90ab1	12/304
12_Member	Reactome Gene Sets	R-RNO-422475	Axon guidance	-5.85517	-3.75436	25751,54241,54319,64158,64159,81822,81824,296554,301252	Dnm2,Cltc,Ezr,Tuba1a,Sptan1,Actb,Arpc1a,Tubb4b,Hsp90ab1	9/188
12_Member	Reactome Gene Sets	R-RNO-9675108	Nervous system development	-5.83605	-3.74499	25751,54241,54319,64158,64159,81822,81824,296554,301252	Dnm2,Cltc,Ezr,Tuba1a,Sptan1,Actb,Arpc1a,Tubb4b,Hsp90ab1	9/189
12_Member	Reactome Gene Sets	R-RNO-190828	Gap junction trafficking	-5.60548	-3.58275	25751,54241,64158,81822,296554	Dnm2,Cltc,Tuba1a,Actb,Tubb4b	5/38
12_Member	Reactome Gene Sets	R-RNO-157858	Gap junction trafficking and regulation	-5.54788	-3.53061	25751,54241,64158,81822,296554	Dnm2,Cltc,Tuba1a,Actb,Tubb4b	5/39
12_Member	Reactome Gene Sets	R-RNO-190873	Gap junction degradation	-4.52907	-2.65408	25751,54241,81822	Dnm2,Cltc,Actb	3/11
12_Member	Reactome Gene Sets	R-RNO-196025	Formation of annular gap junctions	-4.52907	-2.65408	25751,54241,81822	Dnm2,Cltc,Actb	3/11
12_Member	GO Biological Processes	GO:0051640	organelle localization	-4.20597	-2.39451	25751,29161,29489,29693,54319,58857,63836,64158,64310,83809,84353,114114	Dnm2,Cav3,Dync1h1,Atp2a2,Ezr,Vapa,Actn4,Tuba1a,Arf1,Nsfl1c,Ctnnb1,Dnm1l	12/538
12_Member	GO Biological Processes	GO:0051656	establishment of organelle localization	-3.34356	-1.65747	25751,29489,54319,63836,64158,64310,83809,84353,114114	Dnm2,Dync1h1,Ezr,Actn4,Tuba1a,Arf1,Nsfl1c,Ctnnb1,Dnm1l	9/394
12_Member	Reactome Gene Sets	R-RNO-432720	Lysosome Vesicle Biogenesis	-3.26214	-1.59098	25751,54241,64310	Dnm2,Cltc,Arf1	3/28
12_Member	Reactome Gene Sets	R-RNO-8856828	Clathrin-mediated endocytosis	-3.1882	-1.52911	25751,54241,81822,81824,100912032	Dnm2,Cltc,Actb,Arpc1a,Rps27a	5/120
12_Member	Reactome Gene Sets	R-RNO-432722	Golgi Associated Vesicle Biogenesis	-2.80448	-1.20634	25751,54241,64310	Dnm2,Cltc,Arf1	3/40
12_Member	GO Biological Processes	GO:1905475	regulation of protein localization to membrane	-2.76501	-1.17506	24185,54241,54319,81822,114901,296654	Akt1,Cltc,Ezr,Actb,Sorbs2,Gsn	6/220
12_Member	GO Biological Processes	GO:0048489	synaptic vesicle transport	-2.71331	-1.13241	25751,64310,84353	Dnm2,Arf1,Ctnnb1	3/43
12_Member	GO Biological Processes	GO:0097479	synaptic vesicle localization	-2.47653	-0.947107	25751,64310,84353	Dnm2,Arf1,Ctnnb1	3/52
12_Member	Reactome Gene Sets	R-RNO-199992	trans-Golgi Network Vesicle Budding	-2.43001	-0.908458	25751,54241,64310	Dnm2,Cltc,Arf1	3/54
12_Member	GO Biological Processes	GO:0048488	synaptic vesicle endocytosis	-2.36366	-0.859114	25751,54241,114114	Dnm2,Cltc,Dnm1l	3/57
12_Member	GO Biological Processes	GO:1903076	regulation of protein localization to plasma membrane	-2.32345	-0.728407	24185,54241,54319,81822,83427	Akt1,Cltc,Ezr,Actb,Rack1	5/124
12_Member	GO Biological Processes	GO:0140238	presynaptic endocytosis	-2.30106	-0.815274	25751,54241,114114	Dnm2,Cltc,Dnm1l	3/60
12_Member	GO Biological Processes	GO:0006900	vesicle budding from membrane	-2.26122	-0.784127	25751,58857,64310	Dnm2,Vapa,Arf1	3/62
12_Member	GO Biological Processes	GO:0036465	synaptic vesicle recycling	-2.20406	-0.747593	25751,54241,114114	Dnm2,Cltc,Dnm1l	3/65
13_Summary	Reactome Gene Sets	R-RNO-109582	Hemostasis	-7.62672	-5.13772	24185,24186,24825,25373,25725,29693,29699,63836,64158,81634,81683,291159,296554,298584,305679,315648,493810,691149	Akt1,Alb,Tf,Ahsg,Prkar1a,Atp2a2,Prkar2a,Actn4,Tuba1a,Actn1,Mif,Hist1h2ail1,Tubb4b,Capzb,Vcl,Ppp2r1b,Capza2,Capza1	18/-
13_Member	Reactome Gene Sets	R-RNO-109582	Hemostasis	-7.62672	-5.13772	24185,24186,24825,25373,25725,29693,29699,63836,64158,81634,81683,291159,296554,298584,305679,315648,493810,691149	Akt1,Alb,Tf,Ahsg,Prkar1a,Atp2a2,Prkar2a,Actn4,Tuba1a,Actn1,Mif,Hist1h2ail1,Tubb4b,Capzb,Vcl,Ppp2r1b,Capza2,Capza1	18/412
14_Summary	GO Biological Processes	GO:0032989	cellular anatomical entity morphogenesis	-7.37315	-5.01509	24837,24851,25473,25725,25751,29525,29557,64158,64665,81634,81822,84353,170922,290880,291926,295929,305679,363925,81679,24185,24211,29489,54319,117282,301252,689560,29161,296654,29542,63836,691149,58857,81818,298584,54241,315648,100912032,25139,25420,300033,302248	Tnnt2,Tpm1,Lamb2,Prkar1a,Dnm2,Pitpna,Myh7,Tuba1a,Flot1,Actn1,Actb,Ctnnb1,Ilk,Adprhl1,Mylk3,Mybpc3,Vcl,Myl2,Jup,Akt1,Atp1a1,Dync1h1,Ezr,Hnrnpk,Hsp90ab1,Ryr2,Cav3,Gsn,Pebp1,Actn4,Capza1,Vapa,Vim,Capzb,Cltc,Ppp2r1b,Rps27a,Slc2a4,Cryab,Eef1d,Nid2	41/-
14_Member	GO Biological Processes	GO:0032989	cellular anatomical entity morphogenesis	-7.37315	-5.01509	24837,24851,25473,25725,25751,29525,29557,64158,64665,81634,81822,84353,170922,290880,291926,295929,305679,363925	Tnnt2,Tpm1,Lamb2,Prkar1a,Dnm2,Pitpna,Myh7,Tuba1a,Flot1,Actn1,Actb,Ctnnb1,Ilk,Adprhl1,Mylk3,Mybpc3,Vcl,Myl2	18/664
14_Member	Reactome Gene Sets	R-RNO-446728	Cell junction organization	-4.91911	-2.97686	81634,81679,81822,84353,170922	Actn1,Jup,Actb,Ctnnb1,Ilk	5/52
14_Member	Reactome Gene Sets	R-RNO-1500931	Cell-Cell communication	-4.31687	-2.4775	81634,81679,81822,84353,170922	Actn1,Jup,Actb,Ctnnb1,Ilk	5/69
14_Member	GO Biological Processes	GO:0034333	adherens junction assembly	-4.29384	-2.45984	81822,84353,305679	Actb,Ctnnb1,Vcl	3/13
14_Member	Reactome Gene Sets	R-RNO-446353	Cell-extracellular matrix interactions	-4.00748	-2.22066	81634,81822,170922	Actn1,Actb,Ilk	3/16
14_Member	GO Biological Processes	GO:0071407	cellular response to organic cyclic compound	-3.73738	-1.98138	24185,24211,25751,29489,29557,54319,64665,81679,81822,84353,117282,301252,689560	Akt1,Atp1a1,Dnm2,Dync1h1,Myh7,Ezr,Flot1,Jup,Actb,Ctnnb1,Hnrnpk,Hsp90ab1,Ryr2	13/697
14_Member	GO Biological Processes	GO:0009612	response to mechanical stimulus	-3.58585	-1.8516	24185,24211,29161,64158,81679,81822,84353,296654,689560	Akt1,Atp1a1,Cav3,Tuba1a,Jup,Actb,Ctnnb1,Gsn,Ryr2	9/365
14_Member	Reactome Gene Sets	R-RNO-5218920	VEGFR2 mediated vascular permeability	-3.46401	-1.76245	24185,81679,84353	Akt1,Jup,Ctnnb1	3/24
14_Member	Reactome Gene Sets	R-RNO-418990	Adherens junctions interactions	-3.17259	-1.51983	81679,81822,84353	Jup,Actb,Ctnnb1	3/30
14_Member	GO Biological Processes	GO:0034109	homotypic cell-cell adhesion	-3.12532	-1.4768	81679,81822,170922,305679	Jup,Actb,Ilk,Vcl	4/71
14_Member	Reactome Gene Sets	R-RNO-4420097	VEGFA-VEGFR2 Pathway	-3.1024	-1.4562	24185,81679,81822,84353	Akt1,Jup,Actb,Ctnnb1	4/72
14_Member	Reactome Gene Sets	R-RNO-5674135	MAP2K and MAPK activation	-3.08926	-1.44766	29542,81822,305679	Pebp1,Actb,Vcl	3/32
14_Member	Reactome Gene Sets	R-RNO-421270	Cell-cell junction organization	-3.01138	-1.38548	81679,81822,84353	Jup,Actb,Ctnnb1	3/34
14_Member	GO Biological Processes	GO:0007043	cell-cell junction assembly	-3.00148	-1.37779	63836,81679,81822,84353,305679	Actn4,Jup,Actb,Ctnnb1,Vcl	5/132
14_Member	Reactome Gene Sets	R-RNO-194138	Signaling by VEGF	-2.95128	-1.33412	24185,81679,81822,84353	Akt1,Jup,Actb,Ctnnb1	4/79
14_Member	GO Biological Processes	GO:0034329	cell junction assembly	-2.87503	-1.26643	63836,81634,81679,81822,84353,305679,691149	Actn4,Actn1,Jup,Actb,Ctnnb1,Vcl,Capza1	7/286
14_Member	GO Biological Processes	GO:0031175	neuron projection development	-2.67719	-1.10611	25473,25751,29525,58857,64158,64665,81818,81822,84353,170922,298584,305679	Lamb2,Dnm2,Pitpna,Vapa,Tuba1a,Flot1,Vim,Actb,Ctnnb1,Ilk,Capzb,Vcl	12/797
14_Member	Reactome Gene Sets	R-RNO-9006934	Signaling by Receptor Tyrosine Kinases	-2.59142	-1.03376	24185,54241,81679,81822,84353,315648,100912032	Akt1,Cltc,Jup,Actb,Ctnnb1,Ppp2r1b,Rps27a	7/321
14_Member	GO Biological Processes	GO:0071214	cellular response to abiotic stimulus	-2.50459	-0.964669	24185,24211,25139,25420,25751,81822,84353,300033	Akt1,Atp1a1,Slc2a4,Cryab,Dnm2,Actb,Ctnnb1,Eef1d	8/424
14_Member	GO Biological Processes	GO:0104004	cellular response to environmental stimulus	-2.50459	-0.964669	24185,24211,25139,25420,25751,81822,84353,300033	Akt1,Atp1a1,Slc2a4,Cryab,Dnm2,Actb,Ctnnb1,Eef1d	8/424
14_Member	GO Biological Processes	GO:0070527	platelet aggregation	-2.50053	-0.964669	81822,170922,305679	Actb,Ilk,Vcl	3/51
14_Member	GO Biological Processes	GO:0034332	adherens junction organization	-2.47653	-0.947107	81822,84353,305679	Actb,Ctnnb1,Vcl	3/52
14_Member	GO Biological Processes	GO:0048812	neuron projection morphogenesis	-2.42186	-0.902903	25473,25751,29525,64158,64665,81822,84353,170922,305679	Lamb2,Dnm2,Pitpna,Tuba1a,Flot1,Actb,Ctnnb1,Ilk,Vcl	9/536
14_Member	GO Biological Processes	GO:0120039	plasma membrane bounded cell projection morphogenesis	-2.38513	-0.873859	25473,25751,29525,64158,64665,81822,84353,170922,305679	Lamb2,Dnm2,Pitpna,Tuba1a,Flot1,Actb,Ctnnb1,Ilk,Vcl	9/543
14_Member	GO Biological Processes	GO:0031589	cell-substrate adhesion	-2.38277	-0.872347	25473,81634,84353,170922,302248	Lamb2,Actn1,Ctnnb1,Ilk,Nid2	5/183
14_Member	GO Biological Processes	GO:0048858	cell projection morphogenesis	-2.35417	-0.85294	25473,25751,29525,64158,64665,81822,84353,170922,305679	Lamb2,Dnm2,Pitpna,Tuba1a,Flot1,Actb,Ctnnb1,Ilk,Vcl	9/549
14_Member	GO Biological Processes	GO:0045216	cell-cell junction organization	-2.33337	-0.83626	63836,81679,81822,84353,305679	Actn4,Jup,Actb,Ctnnb1,Vcl	5/188
14_Member	GO Biological Processes	GO:0000902	cell morphogenesis	-2.31133	-0.820721	25473,25751,29525,64158,64665,81634,81822,84353,170922,298584,305679	Lamb2,Dnm2,Pitpna,Tuba1a,Flot1,Actn1,Actb,Ctnnb1,Ilk,Capzb,Vcl	11/772
14_Member	GO Biological Processes	GO:0007160	cell-matrix adhesion	-2.18135	-0.730814	81634,84353,170922,302248	Actn1,Ctnnb1,Ilk,Nid2	4/129
14_Member	GO Biological Processes	GO:0043297	apical junction assembly	-2.06495	-0.638145	63836,84353,305679	Actn4,Ctnnb1,Vcl	3/73
14_Member	GO Biological Processes	GO:0030168	platelet activation	-2.00167	-0.586465	81822,170922,305679	Actb,Ilk,Vcl	3/77
15_Summary	Reactome Gene Sets	R-RNO-5357801	Programmed Cell Death	-6.92115	-4.6588	64159,64665,81818,83764,84353,114114,296654,100912032,24383,58917,116682,297339,303090	Sptan1,Flot1,Vim,Flot2,Ctnnb1,Dnm1l,Gsn,Rps27a,Gapdh,Hpx,Kynu,Capg,Irgm	13/-
15_Member	Reactome Gene Sets	R-RNO-5357801	Programmed Cell Death	-6.92115	-4.6588	64159,64665,81818,83764,84353,114114,296654,100912032	Sptan1,Flot1,Vim,Flot2,Ctnnb1,Dnm1l,Gsn,Rps27a	8/101
15_Member	Reactome Gene Sets	R-RNO-75153	Apoptotic execution phase	-5.60548	-3.58275	64159,81818,84353,114114,296654	Sptan1,Vim,Ctnnb1,Dnm1l,Gsn	5/38
15_Member	Reactome Gene Sets	R-RNO-264870	Caspase-mediated cleavage of cytoskeletal proteins	-4.81863	-2.89827	64159,81818,296654	Sptan1,Vim,Gsn	3/9
15_Member	Reactome Gene Sets	R-RNO-111465	Apoptotic cleavage of cellular proteins	-4.71917	-2.81165	64159,81818,84353,296654	Sptan1,Vim,Ctnnb1,Gsn	4/28
15_Member	Reactome Gene Sets	R-RNO-109581	Apoptosis	-4.03446	-2.24282	64159,81818,84353,114114,296654	Sptan1,Vim,Ctnnb1,Dnm1l,Gsn	5/79
15_Member	GO Biological Processes	GO:0034341	response to type II interferon	-3.27431	-1.51232	24383,58917,81818,116682,296654,297339,303090	Gapdh,Hpx,Vim,Kynu,Gsn,Capg,Irgm	7/160
15_Member	GO Biological Processes	GO:0071346	cellular response to type II interferon	-2.99585	-1.27	24383,58917,81818,296654,297339,303090	Gapdh,Hpx,Vim,Gsn,Capg,Irgm	6/130
16_Summary	GO Biological Processes	GO:0009408	response to heat	-6.48034	-4.17636	24185,24265,25420,29693,116643,161476,192245,300033,301252,24158,25287,282827,362293	Akt1,Ckm,Cryab,Atp2a2,Vcp,Hspb2,Hspb6,Eef1d,Hsp90ab1,Acadm,Acadl,Aip,Dnajb6	13/-
16_Member	GO Biological Processes	GO:0009408	response to heat	-6.48034	-4.17636	24185,24265,25420,29693,116643,161476,192245,300033,301252	Akt1,Ckm,Cryab,Atp2a2,Vcp,Hspb2,Hspb6,Eef1d,Hsp90ab1	9/104
16_Member	GO Biological Processes	GO:0009266	response to temperature stimulus	-6.09287	-3.85464	24158,24185,24265,25287,25420,29693,116643,161476,192245,300033,301252	Acadm,Akt1,Ckm,Acadl,Cryab,Atp2a2,Vcp,Hspb2,Hspb6,Eef1d,Hsp90ab1	11/187
16_Member	GO Biological Processes	GO:0042026	protein refolding	-3.52018	-1.80288	25420,161476,192245	Cryab,Hspb2,Hspb6	3/23
16_Member	GO Biological Processes	GO:0006457	protein folding	-3.15211	-1.50126	25420,161476,192245,282827,301252,362293	Cryab,Hspb2,Hspb6,Aip,Hsp90ab1,Dnajb6	6/185
16_Member	GO Biological Processes	GO:0034605	cellular response to heat	-2.619	-0.968151	29693,116643,300033,301252	Atp2a2,Vcp,Eef1d,Hsp90ab1	4/64
16_Member	Reactome Gene Sets	R-RNO-3371556	Cellular response to heat stress	-2.57013	-0.926235	25420,116643,301252,362293	Cryab,Vcp,Hsp90ab1,Dnajb6	4/66
17_Summary	GO Biological Processes	GO:0010038	response to metal ion	-5.9362	-3.73184	24158,24185,24186,24232,24399,24825,24837,24959,29542,64158,78975,81818,84353,117282,292804,296654,301624,689560,25751,29489,29557,114901,301252	Acadm,Akt1,Alb,C3,Glud1,Tf,Tnnt2,Pgam2,Pebp1,Tuba1a,Prkaa2,Vim,Ctnnb1,Hnrnpk,Gpi,Gsn,D2hgdh,Ryr2,Dnm2,Dync1h1,Myh7,Sorbs2,Hsp90ab1	23/-
17_Member	GO Biological Processes	GO:0010038	response to metal ion	-5.9362	-3.73184	24158,24185,24186,24232,24399,24825,24837,24959,29542,64158,78975,81818,84353,117282,292804,296654,301624,689560	Acadm,Akt1,Alb,C3,Glud1,Tf,Tnnt2,Pgam2,Pebp1,Tuba1a,Prkaa2,Vim,Ctnnb1,Hnrnpk,Gpi,Gsn,D2hgdh,Ryr2	18/536
17_Member	GO Biological Processes	GO:1902074	response to salt	-4.09972	-2.30321	24837,25751,29489,29542,29557,64158,78975,84353,114901,117282,301252,689560	Tnnt2,Dnm2,Dync1h1,Pebp1,Myh7,Tuba1a,Prkaa2,Ctnnb1,Sorbs2,Hnrnpk,Hsp90ab1,Ryr2	12/552
17_Member	GO Biological Processes	GO:0014823	response to activity	-2.5979	-1.03927	29542,78975,84353,117282,689560	Pebp1,Prkaa2,Ctnnb1,Hnrnpk,Ryr2	5/163
17_Member	GO Biological Processes	GO:0051592	response to calcium ion	-2.30449	-0.815274	24837,29542,64158,78975,689560	Tnnt2,Pebp1,Tuba1a,Prkaa2,Ryr2	5/191
17_Member	GO Biological Processes	GO:1902075	cellular response to salt	-2.27226	-0.794381	29489,29557,64158,78975,84353,114901	Dync1h1,Myh7,Tuba1a,Prkaa2,Ctnnb1,Sorbs2	6/277
18_Summary	Reactome Gene Sets	R-RNO-9711123	Cellular response to chemical stress	-5.71685	-3.58889	24185,24186,26204,64371,78975,81827,116643,313867,100912032,29542,64159,81822,305679,315648,84353,25725,29699,54241,89827,117282,140654,171365,303831	Akt1,Alb,COX3,Prdx3,Prkaa2,Psmc5,Vcp,Lrpprc,Rps27a,Pebp1,Sptan1,Actb,Vcl,Ppp2r1b,Ctnnb1,Prkar1a,Prkar2a,Cltc,Ddx39a,Hnrnpk,Rps3,Snrpb,Eif4a2	23/-
18_Member	Reactome Gene Sets	R-RNO-9711123	Cellular response to chemical stress	-5.71685	-3.58889	24185,24186,26204,64371,78975,81827,116643,313867,100912032	Akt1,Alb,COX3,Prdx3,Prkaa2,Psmc5,Vcp,Lrpprc,Rps27a	9/128
18_Member	Reactome Gene Sets	R-RNO-9755511	KEAP1-NFE2L2 pathway	-3.54846	-1.75031	24185,78975,81827,116643,100912032	Akt1,Prkaa2,Psmc5,Vcp,Rps27a	5/66
18_Member	Reactome Gene Sets	R-RNO-5673001	RAF/MAP kinase cascade	-3.54834	-1.82664	29542,64159,81822,81827,305679,315648,100912032	Pebp1,Sptan1,Actb,Psmc5,Vcl,Ppp2r1b,Rps27a	7/220
18_Member	Reactome Gene Sets	R-RNO-5684996	MAPK1/MAPK3 signaling	-3.48925	-1.77975	29542,64159,81822,81827,305679,315648,100912032	Pebp1,Sptan1,Actb,Psmc5,Vcl,Ppp2r1b,Rps27a	7/225
18_Member	Reactome Gene Sets	R-RNO-3769402	Deactivation of the beta-catenin transactivating complex	-3.35888	-1.67152	24185,84353,100912032	Akt1,Ctnnb1,Rps27a	3/26
18_Member	Reactome Gene Sets	R-RNO-5683057	MAPK family signaling cascades	-3.28882	-1.60901	29542,64159,81822,81827,305679,315648,100912032	Pebp1,Sptan1,Actb,Psmc5,Vcl,Ppp2r1b,Rps27a	7/243
18_Member	Reactome Gene Sets	R-RNO-195253	Degradation of beta-catenin by the destruction complex	-3.2455	-1.5792	81827,84353,315648,100912032	Psmc5,Ctnnb1,Ppp2r1b,Rps27a	4/66
18_Member	Reactome Gene Sets	R-RNO-6804757	Regulation of TP53 Degradation	-3.17259	-1.51983	24185,315648,100912032	Akt1,Ppp2r1b,Rps27a	3/30
18_Member	Reactome Gene Sets	R-RNO-6806003	Regulation of TP53 Expression and Degradation	-3.17259	-1.51983	24185,315648,100912032	Akt1,Ppp2r1b,Rps27a	3/30
18_Member	Reactome Gene Sets	R-RNO-5675221	Negative regulation of MAPK pathway	-2.86948	-1.26404	29542,315648,100912032	Pebp1,Ppp2r1b,Rps27a	3/38
18_Member	Reactome Gene Sets	R-RNO-9006925	Intracellular signaling by second messengers	-2.78508	-1.19003	24185,25725,29699,81827,315648,100912032	Akt1,Prkar1a,Prkar2a,Psmc5,Ppp2r1b,Rps27a	6/218
18_Member	Reactome Gene Sets	R-RNO-69206	G1/S Transition	-2.68944	-1.11445	24185,81827,315648,100912032	Akt1,Psmc5,Ppp2r1b,Rps27a	4/93
18_Member	Reactome Gene Sets	R-RNO-9759194	Nuclear events mediated by NFE2L2	-2.55012	-1.0036	78975,81827,100912032	Prkaa2,Psmc5,Rps27a	3/49
18_Member	Reactome Gene Sets	R-RNO-3858494	Beta-catenin independent WNT signaling	-2.51312	-0.970252	54241,81827,84353,100912032	Cltc,Psmc5,Ctnnb1,Rps27a	4/104
18_Member	Reactome Gene Sets	R-RNO-8878159	Transcriptional regulation by RUNX3	-2.40745	-0.892782	81827,84353,100912032	Psmc5,Ctnnb1,Rps27a	3/55
18_Member	Reactome Gene Sets	R-RNO-453279	Mitotic G1 phase and G1/S transition	-2.3569	-0.854013	24185,81827,315648,100912032	Akt1,Psmc5,Ppp2r1b,Rps27a	4/115
18_Member	Reactome Gene Sets	R-RNO-8948751	Regulation of PTEN stability and activity	-2.32154	-0.828504	24185,81827,100912032	Akt1,Psmc5,Rps27a	3/59
18_Member	Reactome Gene Sets	R-RNO-5633007	Regulation of TP53 Activity	-2.31726	-0.825851	24185,78975,315648,100912032	Akt1,Prkaa2,Ppp2r1b,Rps27a	4/118
18_Member	Reactome Gene Sets	R-RNO-69202	Cyclin E associated events during G1/S transition	-2.28096	-0.802299	24185,81827,100912032	Akt1,Psmc5,Rps27a	3/61
18_Member	Reactome Gene Sets	R-RNO-8953854	Metabolism of RNA	-2.25397	-0.779214	24185,81827,89827,117282,140654,171365,303831,100912032	Akt1,Psmc5,Ddx39a,Hnrnpk,Rps3,Snrpb,Eif4a2,Rps27a	8/467
18_Member	Reactome Gene Sets	R-RNO-69656	Cyclin A:Cdk2-associated events at S phase entry	-2.24183	-0.772814	24185,81827,100912032	Akt1,Psmc5,Rps27a	3/63
18_Member	Reactome Gene Sets	R-RNO-450531	Regulation of mRNA stability by proteins that bind AU-rich elements	-2.16756	-0.724319	24185,81827,100912032	Akt1,Psmc5,Rps27a	3/67
18_Member	Reactome Gene Sets	R-RNO-4086400	PCP/CE pathway	-2.06495	-0.638145	54241,81827,100912032	Cltc,Psmc5,Rps27a	3/73
19_Summary	Reactome Gene Sets	R-RNO-201681	TCF dependent signaling in response to WNT	-5.62853	-3.59184	24185,24829,64627,81827,84353,291159,315648,100912032,54241,301252,78975,89827,171365,24438,26204,292804,313867,314432	Akt1,H2bc1,Hist1h4b,Psmc5,Ctnnb1,Hist1h2ail1,Ppp2r1b,Rps27a,Cltc,Hsp90ab1,Prkaa2,Ddx39a,Snrpb,H1f6,COX3,Gpi,Lrpprc,Uba1	18/-
19_Member	Reactome Gene Sets	R-RNO-201681	TCF dependent signaling in response to WNT	-5.62853	-3.59184	24185,24829,64627,81827,84353,291159,315648,100912032	Akt1,H2bc1,Hist1h4b,Psmc5,Ctnnb1,Hist1h2ail1,Ppp2r1b,Rps27a	8/149
19_Member	Reactome Gene Sets	R-RNO-195721	Signaling by WNT	-5.35923	-3.35532	24185,24829,54241,64627,81827,84353,291159,315648,100912032	Akt1,H2bc1,Cltc,Hist1h4b,Psmc5,Ctnnb1,Hist1h2ail1,Ppp2r1b,Rps27a	9/216
19_Member	Reactome Gene Sets	R-RNO-201722	Formation of the beta-catenin:TCF transactivating complex	-4.18147	-2.37838	24829,64627,84353,291159	H2bc1,Hist1h4b,Ctnnb1,Hist1h2ail1	4/38
19_Member	Reactome Gene Sets	R-RNO-68867	Assembly of the pre-replicative complex	-3.61373	-1.87235	24829,64627,81827,291159,100912032	H2bc1,Hist1h4b,Psmc5,Hist1h2ail1,Rps27a	5/97
19_Member	Reactome Gene Sets	R-RNO-2559582	Senescence-Associated Secretory Phenotype (SASP)	-3.43174	-1.7354	24829,64627,291159,100912032	H2bc1,Hist1h4b,Hist1h2ail1,Rps27a	4/59
19_Member	Reactome Gene Sets	R-RNO-2559580	Oxidative Stress Induced Senescence	-3.37615	-1.68368	24829,64627,291159,100912032	H2bc1,Hist1h4b,Hist1h2ail1,Rps27a	4/61
19_Member	Reactome Gene Sets	R-RNO-69002	DNA Replication Pre-Initiation	-3.36082	-1.67152	24829,64627,81827,291159,100912032	H2bc1,Hist1h4b,Psmc5,Hist1h2ail1,Rps27a	5/110
19_Member	Reactome Gene Sets	R-RNO-427413	NoRC negatively regulates rRNA expression	-3.35888	-1.67152	24829,64627,291159	H2bc1,Hist1h4b,Hist1h2ail1	3/26
19_Member	Reactome Gene Sets	R-RNO-427359	SIRT1 negatively regulates rRNA expression	-3.26214	-1.59098	24829,64627,291159	H2bc1,Hist1h4b,Hist1h2ail1	3/28
19_Member	Reactome Gene Sets	R-RNO-5250941	Negative epigenetic regulation of rRNA expression	-3.26214	-1.59098	24829,64627,291159	H2bc1,Hist1h4b,Hist1h2ail1	3/28
19_Member	Reactome Gene Sets	R-RNO-73728	RNA Polymerase I Promoter Opening	-3.26214	-1.59098	24829,64627,291159	H2bc1,Hist1h4b,Hist1h2ail1	3/28
19_Member	Reactome Gene Sets	R-RNO-8939211	ESR-mediated signaling	-3.25522	-1.58528	24185,24829,64627,291159,301252	Akt1,H2bc1,Hist1h4b,Hist1h2ail1,Hsp90ab1	5/116
19_Member	Reactome Gene Sets	R-RNO-9018519	Estrogen-dependent gene expression	-3.2455	-1.5792	24829,64627,291159,301252	H2bc1,Hist1h4b,Hist1h2ail1,Hsp90ab1	4/66
19_Member	Reactome Gene Sets	R-RNO-8878171	Transcriptional regulation by RUNX1	-3.22139	-1.5563	24829,64627,81827,291159,100912032	H2bc1,Hist1h4b,Psmc5,Hist1h2ail1,Rps27a	5/118
19_Member	Reactome Gene Sets	R-RNO-5625886	Activated PKN1 stimulates transcription of AR (androgen receptor) regulated genes KLK2 and KLK3	-3.17259	-1.51983	24829,64627,291159	H2bc1,Hist1h4b,Hist1h2ail1	3/30
19_Member	Reactome Gene Sets	R-RNO-68616	Assembly of the ORC complex at the origin of replication	-3.04968	-1.41149	24829,64627,291159	H2bc1,Hist1h4b,Hist1h2ail1	3/33
19_Member	Reactome Gene Sets	R-RNO-73857	RNA Polymerase II Transcription	-3.01238	-1.38548	24185,24829,64627,78975,81827,84353,89827,171365,291159,315648,100912032	Akt1,H2bc1,Hist1h4b,Prkaa2,Psmc5,Ctnnb1,Ddx39a,Snrpb,Hist1h2ail1,Ppp2r1b,Rps27a	11/627
19_Member	Reactome Gene Sets	R-RNO-8936459	RUNX1 regulates genes involved in megakaryocyte differentiation and platelet function	-3.01138	-1.38548	24829,64627,291159	H2bc1,Hist1h4b,Hist1h2ail1	3/34
19_Member	Reactome Gene Sets	R-RNO-69306	DNA Replication	-3.00148	-1.37779	24829,64627,81827,291159,100912032	H2bc1,Hist1h4b,Psmc5,Hist1h2ail1,Rps27a	5/132
19_Member	GO Biological Processes	GO:0006334	nucleosome assembly	-2.95128	-1.33412	24438,24829,64627,291159	H1f6,H2bc1,Hist1h4b,Hist1h2ail1	4/79
19_Member	Reactome Gene Sets	R-RNO-2299718	Condensation of Prophase Chromosomes	-2.93829	-1.32329	24829,64627,291159	H2bc1,Hist1h4b,Hist1h2ail1	3/36
19_Member	Reactome Gene Sets	R-RNO-212300	PRC2 methylates histones and DNA	-2.90338	-1.29159	24829,64627,291159	H2bc1,Hist1h4b,Hist1h2ail1	3/37
19_Member	Reactome Gene Sets	R-RNO-3214847	HATs acetylate histones	-2.90338	-1.29159	24829,64627,291159	H2bc1,Hist1h4b,Hist1h2ail1	3/37
19_Member	Reactome Gene Sets	R-RNO-9006931	Signaling by Nuclear Receptors	-2.71754	-1.13364	24185,24829,64627,291159,301252	Akt1,H2bc1,Hist1h4b,Hist1h2ail1,Hsp90ab1	5/153
19_Member	Reactome Gene Sets	R-RNO-5693565	Recruitment and ATM-mediated phosphorylation of repair and signaling proteins at DNA double strand breaks	-2.6563	-1.09005	24829,64627,100912032	H2bc1,Hist1h4b,Rps27a	3/45
19_Member	Reactome Gene Sets	R-RNO-5625740	RHO GTPases activate PKNs	-2.62882	-1.06829	24829,64627,291159	H2bc1,Hist1h4b,Hist1h2ail1	3/46
19_Member	Reactome Gene Sets	R-RNO-5693606	DNA Double Strand Break Response	-2.62882	-1.06829	24829,64627,100912032	H2bc1,Hist1h4b,Rps27a	3/46
19_Member	GO Biological Processes	GO:0034728	nucleosome organization	-2.5905	-1.03376	24438,24829,64627,291159	H1f6,H2bc1,Hist1h4b,Hist1h2ail1	4/99
19_Member	Reactome Gene Sets	R-RNO-212436	Generic Transcription Pathway	-2.55944	-0.918978	24185,24829,26204,64627,78975,81827,84353,291159,292804,313867,315648,100912032	Akt1,H2bc1,COX3,Hist1h4b,Prkaa2,Psmc5,Ctnnb1,Hist1h2ail1,Gpi,Lrpprc,Ppp2r1b,Rps27a	12/536
19_Member	Reactome Gene Sets	R-RNO-74160	Gene expression (Transcription)	-2.52079	-0.977011	24185,24829,64627,78975,81827,84353,89827,171365,291159,315648,100912032	Akt1,H2bc1,Hist1h4b,Prkaa2,Psmc5,Ctnnb1,Ddx39a,Snrpb,Hist1h2ail1,Ppp2r1b,Rps27a	11/724
19_Member	Reactome Gene Sets	R-RNO-5250913	Positive epigenetic regulation of rRNA expression	-2.50053	-0.964669	24829,64627,291159	H2bc1,Hist1h4b,Hist1h2ail1	3/51
19_Member	Reactome Gene Sets	R-RNO-5250924	B-WICH complex positively regulates rRNA expression	-2.50053	-0.964669	24829,64627,291159	H2bc1,Hist1h4b,Hist1h2ail1	3/51
19_Member	Reactome Gene Sets	R-RNO-73772	RNA Polymerase I Promoter Escape	-2.47653	-0.947107	24829,64627,291159	H2bc1,Hist1h4b,Hist1h2ail1	3/52
19_Member	Reactome Gene Sets	R-RNO-8852135	Protein ubiquitination	-2.47653	-0.947107	24829,314432,100912032	H2bc1,Uba1,Rps27a	3/52
19_Member	Reactome Gene Sets	R-RNO-2559583	Cellular Senescence	-2.41164	-0.895262	24829,64627,291159,100912032	H2bc1,Hist1h4b,Hist1h2ail1,Rps27a	4/111
19_Member	Reactome Gene Sets	R-RNO-5578749	Transcriptional regulation by small RNAs	-2.36366	-0.859114	24829,64627,291159	H2bc1,Hist1h4b,Hist1h2ail1	3/57
19_Member	Reactome Gene Sets	R-RNO-69481	G2/M Checkpoints	-2.29148	-0.808083	24829,64627,81827,100912032	H2bc1,Hist1h4b,Psmc5,Rps27a	4/120
19_Member	Reactome Gene Sets	R-RNO-211000	Gene Silencing by RNA	-2.24183	-0.772814	24829,64627,291159	H2bc1,Hist1h4b,Hist1h2ail1	3/63
19_Member	Reactome Gene Sets	R-RNO-73854	RNA Polymerase I Promoter Clearance	-2.22278	-0.761816	24829,64627,291159	H2bc1,Hist1h4b,Hist1h2ail1	3/64
19_Member	Reactome Gene Sets	R-RNO-73864	RNA Polymerase I Transcription	-2.22278	-0.761816	24829,64627,291159	H2bc1,Hist1h4b,Hist1h2ail1	3/64
19_Member	Reactome Gene Sets	R-RNO-68875	Mitotic Prophase	-2.04877	-0.62465	24829,64627,291159	H2bc1,Hist1h4b,Hist1h2ail1	3/74
20_Summary	GO Biological Processes	GO:0010665	regulation of cardiac muscle cell apoptotic process	-5.371	-3.36445	25604,29693,85333,170922,192245,306840,24383	Pcmt1,Atp2a2,Slc25a4,Ilk,Hspb6,Sirt5,Gapdh	7/-
20_Member	GO Biological Processes	GO:0010665	regulation of cardiac muscle cell apoptotic process	-5.371	-3.36445	25604,29693,85333,170922,192245,306840	Pcmt1,Atp2a2,Slc25a4,Ilk,Hspb6,Sirt5	6/74
20_Member	GO Biological Processes	GO:0010662	regulation of striated muscle cell apoptotic process	-5.2699	-3.2764	25604,29693,85333,170922,192245,306840	Pcmt1,Atp2a2,Slc25a4,Ilk,Hspb6,Sirt5	6/77
20_Member	GO Biological Processes	GO:0010656	negative regulation of muscle cell apoptotic process	-5.20487	-3.21648	24383,25604,85333,170922,192245,306840	Gapdh,Pcmt1,Slc25a4,Ilk,Hspb6,Sirt5	6/79
20_Member	GO Biological Processes	GO:0010667	negative regulation of cardiac muscle cell apoptotic process	-5.13818	-3.16231	25604,85333,170922,192245,306840	Pcmt1,Slc25a4,Ilk,Hspb6,Sirt5	5/47
20_Member	GO Biological Processes	GO:0010660	regulation of muscle cell apoptotic process	-5.03796	-3.07739	24383,25604,29693,85333,170922,192245,306840	Gapdh,Pcmt1,Atp2a2,Slc25a4,Ilk,Hspb6,Sirt5	7/128
20_Member	GO Biological Processes	GO:0010664	negative regulation of striated muscle cell apoptotic process	-5.00386	-3.05198	25604,85333,170922,192245,306840	Pcmt1,Slc25a4,Ilk,Hspb6,Sirt5	5/50
